# Supplementary material for: Applied potassium negates osmotic stress impacts on plant physiological processes: a meta-analysis
Source: Hortic Res. 2024 Nov 18;12(2):uhae318. doi: 10.1093/hr/uhae318 (PMC11825146; doi:10.1093/hr/uhae318)
Supplement: Web_Material_uhae318 [file web_material_uhae318.zip]

Archive with 17 entries (17 files):
- Dataset S1.xlsx
- Fig. 1.tif
- Fig. S1.pdf
- Fig. S1.tif
- Fig. S2.pdf
- Fig. S2.tif
- Fig. S3.pdf
- Fig. S3.tif
- Fig. S4.pdf
- Fig. S4.tif
- Fig. S5.pdf
- Fig. S5.tif
- Fig. S6.pdf
- Fig. S6.tif
- Fig. S7.pdf
- Fig. S7.tif
- Supporting File.docx
