# Supplementary material for: Applied potassium negates osmotic stress impacts on plant physiological processes: a meta-analysis
Source: Hortic Res. 2024 Nov 18;12(2):uhae318. doi: 10.1093/hr/uhae318 (PMC11825146; doi:10.1093/hr/uhae318)
Supplement: Web_Material_uhae318 [file web_material_uhae318.zip › Dataset S1.xlsx]

## Sheet: K vs CK
						Leaf DW								Root DW								Total DW								Leaf area								Yield								Pn
						control				treatment				control				treatment				control				treatment				control				treatment				control				treatment				control
	Title	Families	C	Stress	P	x1	（SE）	SD	n1	x2	（SE）	SD	n2	x1	（SE）	SD	n1	x2	（SE）	SD	n2	x1	（SE）	SD	n1	x2	（SE）	SD	n2	x1	（SE）	SD	n1	x2	（SE）	SD	n2	x1	（SE）	SD	n1	x2	（SE）	SD	n2	x1	（SE）	SD	n1
G1	Effect of potassium on drought resistance of Hibiscus rosa-sinensis cv. Leprechaun: Plant growth, leaf macro- and micronutrient content and root longevity	Rosaceae	C3	Drought	K2SO4	18.2	0.7	2.21359	10	29.2	1	3.16228	10	2.2	0.2	0.632456	10	6.6	0.8	2.52982	10									0.312	0.006	0.0189737	10	0.459	0.014	0.0442719	10
G2	Effect of potassium on drought resistance of Hibiscus rosa-sinensis cv. Leprechaun: Plant growth, leaf macro- and micronutrient content and root longevity	Rosaceae	C3	Drought	K2SO4	18.2	0.7	2.21359	10	29.8	1.2	3.79473	10	2.2	0.2	0.632456	10	6	0.6	1.89737	10									0.312	0.006	0.0189737	10	0.503	0.02	0.0632456	10
G3	AN EXPERIMENT TO INVESTIGATE AMELIORATIVE EFFECTS OF POTASSIUM SULPHATE ON SALT AND ALKALINITY STRESSED VEGETABLE CROPS	Cucurbitaceae	C3	Salt	K2SO4																	14.2		0.170656	3	14.8		0.302254	3
G4	AN EXPERIMENT TO INVESTIGATE AMELIORATIVE EFFECTS OF POTASSIUM SULPHATE ON SALT AND ALKALINITY STRESSED VEGETABLE CROPS	Cucurbitaceae	C3	Salt	K2SO4																	10.6		0.127391	3	10.8		0.220564	3
G5	AN EXPERIMENT TO INVESTIGATE AMELIORATIVE EFFECTS OF POTASSIUM SULPHATE ON SALT AND ALKALINITY STRESSED VEGETABLE CROPS	Solanaceae Juss.	C3	Salt	K2SO4																	11		0.132198	3	11.3		0.230775	3
G6	AN EXPERIMENT TO INVESTIGATE AMELIORATIVE EFFECTS OF POTASSIUM SULPHATE ON SALT AND ALKALINITY STRESSED VEGETABLE CROPS	Solanaceae Juss.	C3	Salt	K2SO4																	8.5		0.102153	3	8.7		0.177676	3
G7	AN EXPERIMENT TO INVESTIGATE AMELIORATIVE EFFECTS OF POTASSIUM SULPHATE ON SALT AND ALKALINITY STRESSED VEGETABLE CROPS	Solanaceae Juss.	C3	Salt	K2SO4																	13.3		0.15984	3	13.7		0.279789	3
G8	AN EXPERIMENT TO INVESTIGATE AMELIORATIVE EFFECTS OF POTASSIUM SULPHATE ON SALT AND ALKALINITY STRESSED VEGETABLE CROPS	Solanaceae Juss.	C3	Salt	K2SO4																	9.2		0.110566	3	9.6		0.196057	3
G9	NODULATION, DRY MATTER PRODUCTION, AND N2 FIXATION BY FABABEAN AND CHICKPEA AS AFFECTED BY SOIL MOISTURE AND POTASSIUM FERTILIZER	Fabaceae	C3	Drought	K2SO4																	7.55		0.14	3	7.97		0.18	3
G10	NODULATION, DRY MATTER PRODUCTION, AND N2 FIXATION BY FABABEAN AND CHICKPEA AS AFFECTED BY SOIL MOISTURE AND POTASSIUM FERTILIZER	Fabaceae	C3	Drought	K2SO4																	7.55		0.14	3	9.32		0.3	3
G11	NODULATION, DRY MATTER PRODUCTION, AND N2 FIXATION BY FABABEAN AND CHICKPEA AS AFFECTED BY SOIL MOISTURE AND POTASSIUM FERTILIZER	Fabaceae	C3	Drought	K2SO4																	3.52		0.28	3	3		0.4	3
G12	NODULATION, DRY MATTER PRODUCTION, AND N2 FIXATION BY FABABEAN AND CHICKPEA AS AFFECTED BY SOIL MOISTURE AND POTASSIUM FERTILIZER	Fabaceae	C3	Drought	K2SO4																	3.52		0.28	3	4.32		0.15	3
G13	Supplementary Potassium Nitrate Improves Salt Tolerance in Bell Pepper Plants	Solanaceae Juss.	C3	Salt	KNO3									5.1		0.0909179	4	5.2		0.114037	4	37.4		0.449474	4	38.8		0.792396	4									1680		3.52254	4	1720		2.55765	4
G14	Supplementary Potassium Nitrate Improves Salt Tolerance in Bell Pepper Plants	Solanaceae Juss.	C3	Salt	KNO3									5.1		0.0909179	4	5.1		0.111844	4	37.4		0.449474	4	40.8		0.833241	4									1680		3.52254	4	1760		2.61713	4
G15	Sodium-potassium interaction on growth, yield and quality of tomato in ultisol	Solanaceae Juss.	C3	Salt	KCl																																	7.71596		0.0161785	3	14.5948		0.0217025	3
G16	Sodium-potassium interaction on growth, yield and quality of tomato in ultisol	Solanaceae Juss.	C3	Salt	KCl																																	7.71596		0.0161785	3	11.9173		0.0177211	3
G17	Sodium-potassium interaction on growth, yield and quality of tomato in ultisol	Solanaceae Juss.	C3	Salt	KCl																																	7.71596		0.0161785	3	4.16911		0.00619949	3
G18	The effect of salinity on photosynthetic activity in potassium-deficient barley species	Poaceae	C3	Salt	KCl									0.0143703	0.00539795	0.0152677	8	0.0184094	0.00460234	0.0130174	8									19.6	2.9	8.20244	8	26.6	2.5	7.07107	8									6.63102	0.534759	0.92623	3
G19	The effect of salinity on photosynthetic activity in potassium-deficient barley species	Poaceae	C3	Salt	KCl									0.107692	0.0692308	0.195814	8	0.161538	0.0230769	0.0652714	8									471.2	59.5	168.291	8	514.6	67.1	189.787	8									13.5829	0.748663	1.29672	3
G20	INTERACTIVE EFFECTS OF NACL INDUCED SALINITY, CALCIUM AND POTASSIUM ON PHYSIOMORPHOLOGICAL TRAITS OF SORGHUM (SORGHUM BICOLOR L.)	Poaceae	C4	Salt	KCl	9.342		0.0614334	3	6.672		0.053749	3	5.27059		0.093959	3	5.80588		0.127324	3	22.352		0.268627	3	16.8224		0.343557	3	2147.58		40.0753	3	1673.85		36.5972	3									17.5		1.34848	3
G21	INTERACTIVE EFFECTS OF NACL INDUCED SALINITY, CALCIUM AND POTASSIUM ON PHYSIOMORPHOLOGICAL TRAITS OF SORGHUM (SORGHUM BICOLOR L.)	Poaceae	C4	Salt	KCl	8.802		0.0578823	3	7.922		0.0638189	3	3.41765		0.0609265	3	3.23235		0.0708861	3	18.4579		0.221828	3	16.5888		0.338786	3	2164.14		40.3843	3	1949.2		42.6177	3									17.5		1.34848	3
G22	Effect of potassium fertilizer on lemon balm (Melissa officinalis L.) grown under water stress conditions	Rutaceae	C3	Drought	K2SO4																	3.79		0.0455483	3	6.57		0.134176	3	2.18		0.0406803	3	3.05		0.0666857	3	0.017		3.56448e-05	3	0.032		4.75841e-05	3
G23	Effect of potassium fertilizer on lemon balm (Melissa officinalis L.) grown under water stress conditions	Rutaceae	C3	Drought	K2SO4																	3.79		0.0455483	3	7.07		0.144388	3	2.18		0.0406803	3	3.39		0.0741195	3	0.017		3.56448e-05	3	0.038		5.65062e-05	3
G24	Effect of potassium fertilizer on lemon balm (Melissa officinalis L.) grown under water stress conditions	Rutaceae	C3	Drought	K2SO4																	3.79		0.0455483	3	8.64		0.176451	3	2.18		0.0406803	3	3.64		0.0795855	3	0.017		3.56448e-05	3	0.036		5.35322e-05	3
G25	Potassium and calcium enrichment alleviate salinity-induced stress in hydroponically grown endives	Burseraceae	C3	Salt	K2SO4	5.2		0.0341954	5	5.1		0.0410851	5									317.1		3.81092	5	462		9.43523	5	44.9		0.837864	5	119.7		2.61714	5									12.2058	0.993827	2.22227	5
G26	Potassium and calcium enrichment alleviate salinity-induced stress in hydroponically grown endives	Burseraceae	C3	Salt	K2SO4	6.3		0.0414291	5	5.7		0.0459187	5									314.7		3.78207	5	262.7		5.36501	5	38.2		0.712838	5	52.1		1.13912	5									17.5015	1.07767	2.40975	5
G27	RESPONSES OF LABLAB PURPUREUS (L.) SWEET / RHIZOBIUM SYMBIOSIS AND GROWTH TO POTASSIUM SUPPLY UNDER DIFFERENT WATER REGIMES	Fabaceae	C3	Drought	K2HPO4									3.74		0.0666731	3	4.13		0.0905716	3
G28	RESPONSES OF LABLAB PURPUREUS (L.) SWEET / RHIZOBIUM SYMBIOSIS AND GROWTH TO POTASSIUM SUPPLY UNDER DIFFERENT WATER REGIMES	Fabaceae	C3	Drought	K2HPO4									3.74		0.0666731	3	4.97		0.108993	3
G29	RESPONSES OF LABLAB PURPUREUS (L.) SWEET / RHIZOBIUM SYMBIOSIS AND GROWTH TO POTASSIUM SUPPLY UNDER DIFFERENT WATER REGIMES	Fabaceae	C3	Drought	K2HPO4									3.74		0.0666731	3	6.45		0.14145	3
G30	EFFECT OF POTASSIUM SUPPLY ON DROUGHT RESISTANCE IN SORGHUM: PLANT GROWTH AND MACRONUTRIENT CONTENT	Poaceae	C4	Drought	K2SO4																																	2560.67		5.36909	3	3489		5.18816	3
G31	EFFECT OF POTASSIUM SUPPLY ON DROUGHT RESISTANCE IN SORGHUM: PLANT GROWTH AND MACRONUTRIENT CONTENT	Poaceae	C4	Drought	K2SO4																																	2560.67		5.36909	3	3783.33		5.62583	3
G32	EFFECT OF POTASSIUM SUPPLY ON DROUGHT RESISTANCE IN SORGHUM: PLANT GROWTH AND MACRONUTRIENT CONTENT	Poaceae	C4	Drought	K2SO4																																	2560.67		5.36909	3	3762.67		5.59511	3
G33	EFFECT OF POTASSIUM SUPPLY ON DROUGHT RESISTANCE IN SORGHUM: PLANT GROWTH AND MACRONUTRIENT CONTENT	Poaceae	C4	Drought	K2SO4																																	2560.67		5.36909	3	3901.33		5.8013	3
G34	Effects of Salinity and Potassium Application on Antioxidant Enzyme Activities and Physiological Parameters in Pearl Millet	Poaceae	C4	Salt	K2SO4																																	0.724967	0.0529011	0.0916273	3	0.808398	0.042206	0.0731029	3
G35	Effects of Salinity and Potassium Application on Antioxidant Enzyme Activities and Physiological Parameters in Pearl Millet	Poaceae	C4	Salt	K2SO4																																	0.724967	0.0529011	0.0916273	3	0.833712	0.0370379	0.0641516	3
G36	The efficiency of potassium fertilization methods on the growth of rice (Oryza sativa L.) under salinity stress	Poaceae	C3	Salt	K2SO4									24.6364		0.439193	3	25.1309		0.551125	3																	17.3531		0.0363851	3	23.2677		0.0345992	3
G37	Effect of water deficit and potassium fertilization on photosynthetic activity in cotton plants	Malvaceae	C3	Drought	K2SO4																																									12.5348	0.891365	2.35833	7
G38	Effect of water deficit and potassium fertilization on photosynthetic activity in cotton plants	Malvaceae	C3	Drought	K2SO4																																									12.5348	0.891365	2.35833	7
G39	Effect of water deficit and potassium fertilization on photosynthetic activity in cotton plants	Malvaceae	C3	Drought	K2SO4																																									9.47075	1.0585	2.80052	7
G40	Effect of water deficit and potassium fertilization on photosynthetic activity in cotton plants	Malvaceae	C3	Drought	K2SO4																																									9.47075	1.0585	2.80052	7
G41	Growth response of the salt-sensitive and the salt-tolerant sugarcane genotypes to potassium nutrition under salt stress	Poaceae	C4	Salt	K2SO4									13.4		0.238882	3	18.5		0.405708	3																	4.08		0.00855475	3	5.73		0.00852054	3
G42	Growth response of the salt-sensitive and the salt-tolerant sugarcane genotypes to potassium nutrition under salt stress	Poaceae	C4	Salt	K2SO4									15.2		0.270971	3	16.6		0.364041	3																	5.26		0.0110289	3	6.71		0.0099778	3
G43	INFLUENCE OF DIFFERENT SEED PRIMING METHODS FOR IMPROVING SALT STRESS TOLERANCE IN LETTUCE PLANTS	Asteraceae Bercht.	C3	Salt	KNO3	0.36	0.05	0.122474	6	0.31	0.06	0.146969	6																	89.4	6.86	16.8035	6	70.38	15.52	38.0161	6
G44	Impairment of maize seedling photosynthesis caused by a combination of potassium deficiency and salt stress	Poaceae	C4	Salt	NA
G45	EFFECT OF SUPPLEMENTAL POTASSIUM (K+) ON GROWTH, PHYSIOLOGICAL AND BIOCHEMICAL ATTRIBUTES OF WHEAT GROWN UNDER SALINE CONDITIONS	Poaceae	C3	Salt	K2SO4																									27.5884		0.909298	3	32.6325		0.318358	3	15.6572		0.899579	3	20.4256		0.719775	3	1.64687		0.298105	3
G46	EFFECT OF SUPPLEMENTAL POTASSIUM (K+) ON GROWTH, PHYSIOLOGICAL AND BIOCHEMICAL ATTRIBUTES OF WHEAT GROWN UNDER SALINE CONDITIONS	Poaceae	C3	Salt	KCl																									27.5884		0.909298	3	26.4467		0.408318	3	15.6572		0.899579	3	19.7209		1.19757	3	1.64687		0.298105	3
G47	EFFECT OF SUPPLEMENTAL POTASSIUM (K+) ON GROWTH, PHYSIOLOGICAL AND BIOCHEMICAL ATTRIBUTES OF WHEAT GROWN UNDER SALINE CONDITIONS	Poaceae	C3	Salt	K2SO4																									26.5642		0.591258	3	30.745		0.546278	3	15.7258		0.183165	3	22.7233		0.538851	3	3.0305		0.0927999	3
G48	EFFECT OF SUPPLEMENTAL POTASSIUM (K+) ON GROWTH, PHYSIOLOGICAL AND BIOCHEMICAL ATTRIBUTES OF WHEAT GROWN UNDER SALINE CONDITIONS	Poaceae	C3	Salt	KCl																									26.5642		0.591258	3	20.8763		0.319311	3	15.7258		0.183165	3	21.1174		0.774668	3	3.0305		0.0927999	3
G49	EFFECT OF SUPPLEMENTAL POTASSIUM (K+) ON GROWTH, PHYSIOLOGICAL AND BIOCHEMICAL ATTRIBUTES OF WHEAT GROWN UNDER SALINE CONDITIONS	Poaceae	C3	Salt	K2SO4																									22.7235		0.727629	3	26.814		0.725722	3	15.4667		0.359047	3	20.2833		0.778029	3	2.22479		0.256477	3
G50	EFFECT OF SUPPLEMENTAL POTASSIUM (K+) ON GROWTH, PHYSIOLOGICAL AND BIOCHEMICAL ATTRIBUTES OF WHEAT GROWN UNDER SALINE CONDITIONS	Poaceae	C3	Salt	KCl																									22.7235		0.727629	3	24.4444		0.500026	3	15.4667		0.359047	3	18.8572		0.713614	3	2.22479		0.256477	3
G51	EFFECT OF SUPPLEMENTAL POTASSIUM (K+) ON GROWTH, PHYSIOLOGICAL AND BIOCHEMICAL ATTRIBUTES OF WHEAT GROWN UNDER SALINE CONDITIONS	Poaceae	C3	Salt	K2SO4																									20.0165		0.408	3	18.1065		0.954437	3	15.4667		0.301913	3	25.3341		0.417862	3	2.65351		0.226365	3
G52	EFFECT OF SUPPLEMENTAL POTASSIUM (K+) ON GROWTH, PHYSIOLOGICAL AND BIOCHEMICAL ATTRIBUTES OF WHEAT GROWN UNDER SALINE CONDITIONS	Poaceae	C3	Salt	KCl																									20.0165		0.408	3	19.4659		0.365086	3	15.4667		0.301913	3	23.0101		0.474435	3	2.65351		0.226365	3
G53	EFFECT OF SUPPLEMENTAL POTASSIUM (K+) ON GROWTH, PHYSIOLOGICAL AND BIOCHEMICAL ATTRIBUTES OF WHEAT GROWN UNDER SALINE CONDITIONS	Poaceae	C3	Salt	K2SO4																									16.4929		0.544689	3	19.6277		0.636874	3	14.8854		1.01609	3	26.3104		1.01945	3	2.11383		0.124267	3
G54	EFFECT OF SUPPLEMENTAL POTASSIUM (K+) ON GROWTH, PHYSIOLOGICAL AND BIOCHEMICAL ATTRIBUTES OF WHEAT GROWN UNDER SALINE CONDITIONS	Poaceae	C3	Salt	KCl																									16.4929		0.544689	3	17.4424		0.408954	3	14.8854		1.01609	3	24.6468		0.596545	3	2.11383		0.124267	3
G55	Effects of External Potassium (K) Supply on Drought Tolerances of Two Contrasting Winter Wheat Cultivars	Poaceae	C3	Drought	K2CO3									0.11	0	0	6	0.15	0.02	0.0489898	6																									15.2593	0.659928	1.61649	6
G56	Effects of External Potassium (K) Supply on Drought Tolerances of Two Contrasting Winter Wheat Cultivars	Poaceae	C3	Drought	K2CO3									0.11	0	0	6	0.14	0.03	0.0734847	6																									15.2593	0.659928	1.61649	6
G57	Effects of External Potassium (K) Supply on Drought Tolerances of Two Contrasting Winter Wheat Cultivars	Poaceae	C3	Drought	K2CO3									0.11	0	0	6	0.13	0.01	0.0244949	6																									15.2593	0.659928	1.61649	6
G58	Effects of External Potassium (K) Supply on Drought Tolerances of Two Contrasting Winter Wheat Cultivars	Poaceae	C3	Drought	K2CO3									0.11	0	0	6	0.1	0.01	0.0244949	6																									15.2593	0.659928	1.61649	6
G59	Effects of External Potassium (K) Supply on Drought Tolerances of Two Contrasting Winter Wheat Cultivars	Poaceae	C3	Drought	K2CO3									0.08	0	0	6	0.13	0.02	0.0489898	6																									16.1071	0.992476	2.43106	6
G60	Effects of External Potassium (K) Supply on Drought Tolerances of Two Contrasting Winter Wheat Cultivars	Poaceae	C3	Drought	K2CO3									0.08	0	0	6	0.12	0.02	0.0489898	6																									16.1071	0.992476	2.43106	6
G61	Effects of External Potassium (K) Supply on Drought Tolerances of Two Contrasting Winter Wheat Cultivars	Poaceae	C3	Drought	K2CO3									0.08	0	0	6	0.11	0.01	0.0244949	6																									16.1071	0.992476	2.43106	6
G62	Effects of External Potassium (K) Supply on Drought Tolerances of Two Contrasting Winter Wheat Cultivars	Poaceae	C3	Drought	K2CO3									0.08	0	0	6	0.06	0.01	0.0244949	6																									16.1071	0.992476	2.43106	6
G63	Soil and foliar application of potassium enhances fruit yield and quality of tomato under salinity	Solanaceae Juss.	C3	Salt	KNO3																	14.3042	0.342205	0.592717	3	15.1255	0.684411	1.18543	3									611.872	33.3254	57.7213	3	662.138	15.2605	26.432	3
G64	Soil and foliar application of potassium enhances fruit yield and quality of tomato under salinity	Solanaceae Juss.	C3	Salt	KNO3																	14.3042	0.342205	0.592717	3	16.3574	0.684411	1.18543	3									611.872	33.3254	57.7213	3	717.614	15.0043	25.9882	3
G65	Soil and foliar application of potassium enhances fruit yield and quality of tomato under salinity	Solanaceae Juss.	C3	Salt	KNO3																	6.57034	0.410646	0.71126	3	7.25475	0.547529	0.948347	3									527.868	20.5277	35.555	3	560.126	25.5386	44.2341	3
G66	Soil and foliar application of potassium enhances fruit yield and quality of tomato under salinity	Solanaceae Juss.	C3	Salt	KNO3																	6.57034	0.410646	0.71126	3	8.14449	0.410646	0.71126	3									527.868	20.5277	35.555	3	617.809	23.2751	40.3137	3
G67	EFFECTS OF POTASSIUM APPLICATION AND SOIL MOISTURE ON THE GROWTH OF Corymbia citriodora PLANTS	Myrtaceae Juss.	C3	Drought	KCl	27.86		0.183209	6	30.55		0.246108	6	12.27		0.218738	6	14.1		0.309215	6	62.29		0.748603	6	67.91		1.3869	6	1254.3		23.4061	6	1376.6		30.0982	6
G68	EFFECTS OF POTASSIUM APPLICATION AND SOIL MOISTURE ON THE GROWTH OF Corymbia citriodora PLANTS	Myrtaceae Juss.	C3	Drought	KCl	27.86		0.183209	6	29.93		0.241113	6	12.27		0.218738	6	14.87		0.326102	6	62.29		0.748603	6	64.72		1.32175	6	1254.3		23.4061	6	1250.3		27.3367	6
G69	EFFECTS OF POTASSIUM APPLICATION AND SOIL MOISTURE ON THE GROWTH OF Corymbia citriodora PLANTS	Myrtaceae Juss.	C3	Drought	KCl	27.86		0.183209	6	30.09		0.242402	6	12.27		0.218738	6	14.07		0.308558	6	62.29		0.748603	6	66.92		1.36668	6	1254.3		23.4061	6	1331		29.1012	6
G70	Potassium fertilization mitigates the adverse effects of drought on selected Zea mays cultivars	Poaceae	C4	Drought	KCl																	107.04		1.28641	17	108.54		2.21667	17									49.47		0.103726	17	51.6		0.0767294	17
G71	Potassium fertilization mitigates the adverse effects of drought on selected Zea mays cultivars	Poaceae	C4	Drought	KCl																	115.04		1.38255	17	114.84		2.34533	17									60		0.125805	17	58.92		0.0876143	17
G72	Effects of Potassium Sulfate on Adaptability of Sugarcane Cultivars to Salt Stress under Hydroponic Conditions	Poaceae	C4	Salt	K2SO4									1.85		0.03298	3	1.59		0.034869	3
G73	Effects of Potassium Sulfate on Adaptability of Sugarcane Cultivars to Salt Stress under Hydroponic Conditions	Poaceae	C4	Salt	K2SO4									1.85		0.03298	3	2.05		0.0449569	3
G74	Effects of Potassium Sulfate on Adaptability of Sugarcane Cultivars to Salt Stress under Hydroponic Conditions	Poaceae	C4	Salt	K2SO4									2.03		0.0361889	3	2.68		0.0587729	3
G75	Effects of Potassium Sulfate on Adaptability of Sugarcane Cultivars to Salt Stress under Hydroponic Conditions	Poaceae	C4	Salt	K2SO4									2.03		0.0361889	3	4.41		0.0967121	3
G76	Application of potassium polyacrylate increases soil water status and improves growth of bermudagrass (Cynodon dactylon) under drought stress condition	Poaceae	C4	Drought	NA
G77	Effect of Potassium Nitrate Seed Priming on Allometry of Drought-Stressed Cotton (Gossypium hirsutum L.)	Malvaceae	C3	Drought	KNO3									0.11	0.01	0.0173205	3	0.26	0	0	3									24.3	0.4	0.69282	3	37.5	0.6	1.03923	3
G78	Effect of Potassium Nitrate Seed Priming on Allometry of Drought-Stressed Cotton (Gossypium hirsutum L.)	Malvaceae	C3	Drought	KNO3									0.11	0.01	0.0173205	3	0.14	0	0	3									24.3	0.4	0.69282	3	36.3	0.1	0.173205	3
G79	Adequate potassium application enhances salt tolerance of moderate-halophyte Sophora alopecuroides	Fabaceae	C3	Salt	K2CO3																																									10.1703	0.295235	0.723175	6
G80	Adequate potassium application enhances salt tolerance of moderate-halophyte Sophora alopecuroides	Fabaceae	C3	Salt	K2CO3																																									10.1703	0.295235	0.723175	6
G81	Adequate potassium application enhances salt tolerance of moderate-halophyte Sophora alopecuroides	Fabaceae	C3	Salt	K2CO3																																									10.1703	0.295235	0.723175	6
G82	Male poplars have a stronger ability to balance growth and carbohydrateaccumulation than do females in response to a short-term potassiumdeficiency	Salicaceae Mirb.	C3	Salt	NA	9.86	0.34	0.68	4	9.36	0.66	1.32	4	2.1	0.21	0.42	4	2.98	0.09	0.18	4	19.12	1.4	2.8	4	21.78	2.41	4.82	4																	19.14	0.72	1.44	4
G83	Male poplars have a stronger ability to balance growth and carbohydrateaccumulation than do females in response to a short-term potassiumdeficiency	Salicaceae Mirb.	C3	Salt	NA	5.75	0.7	1.4	4	5.52	0.43	0.86	4	0.97	0.08	0.16	4	1.17	0.19	0.38	4	11.83	1.31	2.62	4	12.4	0.76	1.52	4																	25.85	0.72	1.44	4
G84	External potassium (K) application improves salinity tolerance by promoting Na"-exclusion,K-accumulation and osmotic adjustment in contrasting peanut cultivarsd	Fabaceae	C3	Salt	K2O																																	13.0691	0.435842	0.754901	3	13.3208	0.23078	0.399722	3	34.759	0.451807	0.782553	3
G85	External potassium (K) application improves salinity tolerance by promoting Na"-exclusion,K-accumulation and osmotic adjustment in contrasting peanut cultivarsd	Fabaceae	C3	Salt	K2O																																	10.2665	0.3676	0.636702	3	10.7145	0.299694	0.519085	3	30.241	1.1747	2.03464	3
G86	Sugar beet yield and industrial sugar contents improved by potassium fertilization under scarce and adequate moisture conditions	Chenopodiaceae	C3	Drought	K2SO4									168.985	3.26829	6.53658	4	190.692	5.70743	11.4149	4																	3.46728		0.144097	4	4.3536		0.282012	4
G87	Sugar beet yield and industrial sugar contents improved by potassium fertilization under scarce and adequate moisture conditions	Chenopodiaceae	C3	Drought	K2SO4									168.985	3.26829	6.53658	4	205.91	2.46329	4.92658	4																	3.46728		0.144097	4	5.42175		0.299065	4
G88	Combined effects of high relative humidity and K* supply mitigates damage caused by salt stress on growth, photosynthesis and ion homeostasis in J. curcas plants	Euphorbiaceae Juss.	C4	Salt	KCl									0.177163		0.00315829	4	0.23142		0.00507508	4																									7.91789		0.610122	4
G89	Combined effects of high relative humidity and K* supply mitigates damage caused by salt stress on growth, photosynthesis and ion homeostasis in J. curcas plants	Euphorbiaceae Juss.	C4	Salt	KCl									0.153577		0.00273783	4	0.183705		0.00402869	4																									5.14663		0.396579	4
G90	K-priming positively modulates growth and nutrient status of salt stressed cotton (Gossypium hirsutum) seedlings	Malvaceae	C3	Salt	KNO3									0.328058		0.0313688	3	0.295582		0.0142654	3
G91	K-priming positively modulates growth and nutrient status of salt stressed cotton (Gossypium hirsutum) seedlings	Malvaceae	C3	Salt	KNO3									0.328058		0.0313688	3	0.31331		0.0255416	3
G92	K-priming positively modulates growth and nutrient status of salt stressed cotton (Gossypium hirsutum) seedlings	Malvaceae	C3	Salt	K2HPO4									0.358065		0.0270268	3	0.316772		0.0344338	3
G93	K-priming positively modulates growth and nutrient status of salt stressed cotton (Gossypium hirsutum) seedlings	Malvaceae	C3	Salt	K2HPO4									0.358065		0.0270268	3	0.3373		0.030035	3
G94	K-priming positively modulates growth and nutrient status of salt stressed cotton (Gossypium hirsutum) seedlings	Malvaceae	C3	Salt	K2SO4									0.479893		0.0296911	3	0.508912		0.0298523	3
G95	K-priming positively modulates growth and nutrient status of salt stressed cotton (Gossypium hirsutum) seedlings	Malvaceae	C3	Salt	K2SO4									0.479893		0.0296911	3	0.462892		0.0216338	3
G96	K-priming positively modulates growth and nutrient status of salt stressed cotton (Gossypium hirsutum) seedlings	Malvaceae	C3	Salt	KNO3									0.449839		0.0237422	3	0.459226		0.0176858	3
G97	K-priming positively modulates growth and nutrient status of salt stressed cotton (Gossypium hirsutum) seedlings	Malvaceae	C3	Salt	KNO3									0.449839		0.0237422	3	0.430998		0.0314235	3
G98	K-priming positively modulates growth and nutrient status of salt stressed cotton (Gossypium hirsutum) seedlings	Malvaceae	C3	Salt	K2HPO4									0.709227		0.038449	3	0.735553		0.0415376	3
G99	K-priming positively modulates growth and nutrient status of salt stressed cotton (Gossypium hirsutum) seedlings	Malvaceae	C3	Salt	K2HPO4									0.709227		0.038449	3	0.726604		0.035216	3
G100	K-priming positively modulates growth and nutrient status of salt stressed cotton (Gossypium hirsutum) seedlings	Malvaceae	C3	Salt	K2SO4									0.440344		0.0351294	3	0.424757		0.0354181	3
G101	K-priming positively modulates growth and nutrient status of salt stressed cotton (Gossypium hirsutum) seedlings	Malvaceae	C3	Salt	K2SO4									0.440344		0.0351294	3	0.438439		0.0640527	3
G102	Potassium up-regulates antioxidant metabolism and alleviates growth inhibition under water and osmotic stress in wheat (Triticum aestivum L)	Poaceae	C3	Drought	K2O																	19	0.2	0.4	4	29.3	0.4	0.8	4	5.73	0.02	0.04	4	6.18	0.02	0.04	4
G103	Potassium up-regulates antioxidant metabolism and alleviates growth inhibition under water and osmotic stress in wheat (Triticum aestivum L)	Poaceae	C3	Drought	K2O																	19	0.2	0.4	4	34.2	1.7	3.4	4	5.73	0.02	0.04	4	6.73	0.04	0.08	4
G104	Potassium up-regulates antioxidant metabolism and alleviates growth inhibition under water and osmotic stress in wheat (Triticum aestivum L)	Poaceae	C3	Drought	K2O																	19	0.2	0.4	4	37	0.8	1.6	4	5.73	0.02	0.04	4	6.66	0.04	0.08	4
G105	Potassium up-regulates antioxidant metabolism and alleviates growth inhibition under water and osmotic stress in wheat (Triticum aestivum L)	Poaceae	C3	Drought	K2O																	39	1.3	2.6	4	39.3	7.5	15	4	6.65	0.06	0.12	4	6.8	0.03	0.06	4
G106	Potassium up-regulates antioxidant metabolism and alleviates growth inhibition under water and osmotic stress in wheat (Triticum aestivum L)	Poaceae	C3	Drought	K2O																	39	1.3	2.6	4	47.6	1.1	2.2	4	6.65	0.06	0.12	4	7.29	0.02	0.04	4
G107	Potassium up-regulates antioxidant metabolism and alleviates growth inhibition under water and osmotic stress in wheat (Triticum aestivum L)	Poaceae	C3	Drought	K2O																	39	1.3	2.6	4	51.3	3.5	7	4	6.65	0.06	0.12	4	7.43	0.01	0.02	4
G108	Potassium up-regulates antioxidant metabolism and alleviates growth inhibition under water and osmotic stress in wheat (Triticum aestivum L)	Poaceae	C3	Drought	K2O
G109	Potassium up-regulates antioxidant metabolism and alleviates growth inhibition under water and osmotic stress in wheat (Triticum aestivum L)	Poaceae	C3	Drought	K2O
G110	Salinity Stress Induced Alterations in Antioxidant metabolism and Nitrogen Assimilation in wheat (Triticum aestivum L) as influenced by Potassium Supplementation	Poaceae	C3	Salt	K2O
G111	Salinity Stress Induced Alterations in Antioxidant metabolism and Nitrogen Assimilation in wheat (Triticum aestivum L) as influenced by Potassium Supplementation	Poaceae	C3	Salt	K2O
G112	Salinity Stress Induced Alterations in Antioxidant metabolism and Nitrogen Assimilation in wheat (Triticum aestivum L) as influenced by Potassium Supplementation	Poaceae	C3	Salt	K2O
G113	Alleviation of water and osmotic stress-induced changes in nitrogen metabolizing enzymes in Triticum aestivum L. cultivars by potassium	Poaceae	C3	Drought	NA									0.0499	0.001	0.002	4	0.055	0.002	0.004	4
G114	Alleviation of water and osmotic stress-induced changes in nitrogen metabolizing enzymes in Triticum aestivum L. cultivars by potassium	Poaceae	C3	Drought	NA									0.0226	0.001	0.002	4	0.0252	0.001	0.002	4
G115	Alleviation of water and osmotic stress-induced changes in nitrogen metabolizing enzymes in Triticum aestivum L. cultivars by potassium	Poaceae	C3	Drought	NA
G116	Alleviation of water and osmotic stress-induced changes in nitrogen metabolizing enzymes in Triticum aestivum L. cultivars by potassium	Poaceae	C3	Drought	NA
G117	Alleviation of water and osmotic stress-induced changes in nitrogen metabolizing enzymes in Triticum aestivum L. cultivars by potassium	Poaceae	C3	Drought	NA
G118	Alleviation of water and osmotic stress-induced changes in nitrogen metabolizing enzymes in Triticum aestivum L. cultivars by potassium	Poaceae	C3	Drought	NA
G119	Alleviation of water and osmotic stress-induced changes in nitrogen metabolizing enzymes in Triticum aestivum L. cultivars by potassium	Poaceae	C3	Drought	NA
G120	Alleviation of water and osmotic stress-induced changes in nitrogen metabolizing enzymes in Triticum aestivum L. cultivars by potassium	Poaceae	C3	Drought	NA
G121	Potassium fertilizer improves drought stress alleviation potential in cotton by enhancing photosynthesis and carbohydrate metabolism	Malvaceae	C3	Drought	K2SO4	26.71		0.175646	3	29.77		0.239824	3									116.35		1.3983	3	143.71		2.93493	3																	20.9		1.61047	3
G122	Potassium fertilizer improves drought stress alleviation potential in cotton by enhancing photosynthesis and carbohydrate metabolism	Malvaceae	C3	Drought	K2SO4	26.71		0.175646	3	31.26		0.251828	3									116.35		1.3983	3	151.58		3.09565	3																	20.9		1.61047	3
G123	Potassium fertilizer improves drought stress alleviation potential in cotton by enhancing photosynthesis and carbohydrate metabolism	Malvaceae	C3	Drought	K2SO4	27.32		0.179657	3	29.98		0.241516	3									122.09		1.46728	3	133.45		2.72539	3																	23.6		1.81852	3
G124	Potassium fertilizer improves drought stress alleviation potential in cotton by enhancing photosynthesis and carbohydrate metabolism	Malvaceae	C3	Drought	K2SO4	27.32		0.179657	3	31.98		0.257628	3									122.09		1.46728	3	136.2		2.78155	3																	23.6		1.81852	3
G125	Yield of and nutrient-water use by maize exposed to moisture stress and K fertilizers in an inceptisol of West Bengal, India	Poaceae	C4	Drought	KCl																																	5.92		0.0124128	3	6.74		0.0100224	3
G126	Yield of and nutrient-water use by maize exposed to moisture stress and K fertilizers in an inceptisol of West Bengal, India	Poaceae	C4	Drought	KCl																																	5.92		0.0124128	3	7.09		0.0105429	3
G127	Yield of and nutrient-water use by maize exposed to moisture stress and K fertilizers in an inceptisol of West Bengal, India	Poaceae	C4	Drought	KCl																																	5.92		0.0124128	3	8.48		0.0126098	3
G128	Supplemental potassium mediates antioxidant metabolism, physiological processes, and osmoregulation to confer salt stress tolerance in cabbage (Brassica oleracea L.)	Brassicaceae	C3	Salt	KNO3																	34.0995	0.715703	1.23963	3	37.5994	0.471421	0.816525	3	160.78	1.3172	2.28146	3	162.849	1.3172	2.28146	3									15.8352	0.166526	0.288432	3
G129	Supplemental potassium mediates antioxidant metabolism, physiological processes, and osmoregulation to confer salt stress tolerance in cabbage (Brassica oleracea L.)	Brassicaceae	C3	Salt	KNO3																	34.0995	0.715703	1.23963	3	38.4587	1.19427	2.06853	3	160.78	1.3172	2.28146	3	163.79	1.50538	2.60739	3									15.8352	0.166526	0.288432	3
G130	Supplemental potassium mediates antioxidant metabolism, physiological processes, and osmoregulation to confer salt stress tolerance in cabbage (Brassica oleracea L.)	Brassicaceae	C3	Salt	KNO3																	30.1791	0.674931	1.16902	3	29.697	1.63912	2.83904	3	149.046	1.79837	3.11486	3	147.575	1.47139	2.54852	3									12.8326	0.237331	0.411069	3
G131	Supplemental potassium mediates antioxidant metabolism, physiological processes, and osmoregulation to confer salt stress tolerance in cabbage (Brassica oleracea L.)	Brassicaceae	C3	Salt	KNO3																	30.1791	0.674931	1.16902	3	30.854	0.482094	0.835011	3	149.046	1.79837	3.11486	3	150.681	0.817439	1.41585	3									12.8326	0.237331	0.411069	3
G132	Effect of potassium on uptake and translocation of sodium and potassium in Chinese cabbage under NaCl stress	Brassicaceae	C3	Salt	K2SO4	353		2.32134	3	460		3.70572	3	63		1.1231	3	89		1.95179	3
G133	Effect of potassium on uptake and translocation of sodium and potassium in Chinese cabbage under NaCl stress	Brassicaceae	C3	Salt	K2SO4	353		2.32134	3	337		2.71484	3	63		1.1231	3	65		1.42546	3
G134	Protective effect of potassium application on NaCl induced stress in tomato (Lycopersicon esculentum L.) genotypes	Solanaceae Juss.	C3	Salt	K2SO4																	19.7245		1.11527	4	21.0221		0.870456	4																	4.71739		0.304348	4
G135	Protective effect of potassium application on NaCl induced stress in tomato (Lycopersicon esculentum L.) genotypes	Solanaceae Juss.	C3	Salt	K2SO4																	19.7245		1.11527	4	19.6045		0.873656	4																	4.71739		0.304348	4
G136	Protective effect of potassium application on NaCl induced stress in tomato (Lycopersicon esculentum L.) genotypes	Solanaceae Juss.	C3	Salt	K2SO4																	17.1323		0.865655	4	19.7469		1.24808	4																	4.65652		0.152174	4
G137	Protective effect of potassium application on NaCl induced stress in tomato (Lycopersicon esculentum L.) genotypes	Solanaceae Juss.	C3	Salt	K2SO4																	17.1323		0.865655	4	18.1644		1.04167	4																	4.65652		0.152174	4
G138	Water relations of two Sicilian grapevine cultivars in response to potassium availability and drought stress	Vitaceae Juss.	C3	Drought	K2SO4
G139	Water relations of two Sicilian grapevine cultivars in response to potassium availability and drought stress	Vitaceae Juss.	C3	Drought	K2SO4
G140	Potassium Application Improves Grain Yield and Alleviates Drought Susceptibility in Diverse Maize Hybrids	Poaceae	C4	Drought	KCl																																	12.3		0.0257901	3	12.3		0.0182902	3
G141	Potassium Application Improves Grain Yield and Alleviates Drought Susceptibility in Diverse Maize Hybrids	Poaceae	C4	Drought	KCl																																	12.3		0.0257901	3	13.4		0.0199259	3
G142	Potassium Application Improves Grain Yield and Alleviates Drought Susceptibility in Diverse Maize Hybrids	Poaceae	C4	Drought	KCl																																	10.5		0.0220159	3	10.7		0.0159109	3
G143	Potassium Application Improves Grain Yield and Alleviates Drought Susceptibility in Diverse Maize Hybrids	Poaceae	C4	Drought	KCl																																	10.5		0.0220159	3	11.6		0.0172493	3
G144	Potassium Application Improves Grain Yield and Alleviates Drought Susceptibility in Diverse Maize Hybrids	Poaceae	C4	Drought	KCl																																	10		0.0209675	3	10.8		0.0160596	3
G145	Potassium Application Improves Grain Yield and Alleviates Drought Susceptibility in Diverse Maize Hybrids	Poaceae	C4	Drought	KCl																																	10		0.0209675	3	10.5		0.0156135	3
G146	Potassium Application Improves Grain Yield and Alleviates Drought Susceptibility in Diverse Maize Hybrids	Poaceae	C4	Drought	KCl																																	13.1		0.0274675	3	12.2		0.0181415	3
G147	Potassium Application Improves Grain Yield and Alleviates Drought Susceptibility in Diverse Maize Hybrids	Poaceae	C4	Drought	KCl																																	13.1		0.0274675	3	12.4		0.0184389	3
G148	Potassium Application Improves Grain Yield and Alleviates Drought Susceptibility in Diverse Maize Hybrids	Poaceae	C4	Drought	KCl																																	11.7		0.024532	3	11.6		0.0172493	3
G149	Potassium Application Improves Grain Yield and Alleviates Drought Susceptibility in Diverse Maize Hybrids	Poaceae	C4	Drought	KCl																																	11.7		0.024532	3	11.5		0.0171006	3
G150	Potassium Application Improves Grain Yield and Alleviates Drought Susceptibility in Diverse Maize Hybrids	Poaceae	C4	Drought	KCl																																	11.1		0.023274	3	11.5		0.0171006	3
G151	Potassium Application Improves Grain Yield and Alleviates Drought Susceptibility in Diverse Maize Hybrids	Poaceae	C4	Drought	KCl																																	11.1		0.023274	3	12.3		0.0182902	3
G152	Potassium Application Improves Grain Yield and Alleviates Drought Susceptibility in Diverse Maize Hybrids	Poaceae	C4	Drought	KCl																																	10.4		0.0218062	3	11.1		0.0165057	3
G153	Potassium Application Improves Grain Yield and Alleviates Drought Susceptibility in Diverse Maize Hybrids	Poaceae	C4	Drought	KCl																																	10.4		0.0218062	3	10.5		0.0156135	3
G154	Potassium Application Improves Grain Yield and Alleviates Drought Susceptibility in Diverse Maize Hybrids	Poaceae	C4	Drought	KCl																																	9.7		0.0203385	3	10.67		0.0158663	3
G155	Potassium Application Improves Grain Yield and Alleviates Drought Susceptibility in Diverse Maize Hybrids	Poaceae	C4	Drought	KCl																																	9.7		0.0203385	3	9.5		0.0141265	3
G156	Potassium supply promotes the mitigation of NaCl-induced effects on leaf photochemistry, metabolism and morphology of Setaria viridis	Poaceae	C4	Salt	KCl
G157	Potassium supply promotes the mitigation of NaCl-induced effects on leaf photochemistry, metabolism and morphology of Setaria viridis	Poaceae	C4	Salt	KCl
G158	Potassium fertilization improves growth, yield and seed quality of sunflower (Helianthus annuus L.) under drought stress at different growth stages	Asteraceae Bercht.	C4	Drought	K2SO4																																	2789		5.84784	3	2837		4.21863	3
G159	Potassium fertilization improves growth, yield and seed quality of sunflower (Helianthus annuus L.) under drought stress at different growth stages	Asteraceae Bercht.	C4	Drought	K2SO4																																	2789		5.84784	3	2991		4.44763	3
G160	Potassium fertilization improves growth, yield and seed quality of sunflower (Helianthus annuus L.) under drought stress at different growth stages	Asteraceae Bercht.	C4	Drought	K2SO4																																	2789		5.84784	3	3066		4.55916	3
G161	Synergistic effect of Si and K in improving the growth, ion distribution and partitioning of Lolium perenne L. under saline-alkali stress	Poaceae	C3	Salt	KNO3																	0.56	0.01	0.0244949	6	0.32	0.01	0.0244949	6
G162	Synergistic effect of Si and K in improving the growth, ion distribution and partitioning of Lolium perenne L. under saline-alkali stress	Poaceae	C3	Salt	KNO3																	0.47	0.01	0.0244949	6	0.57	0.04	0.0979796	6
G163	Arbuscular Mycorrhizal Fungus and Exogenous Potassium Application Improved Lycium barbarum Salt Tolerance	Solanaceae Juss.	C3	Salt	K2SO4																																									1.54523		0.176039	3
G164	Arbuscular Mycorrhizal Fungus and Exogenous Potassium Application Improved Lycium barbarum Salt Tolerance	Solanaceae Juss.	C3	Salt	K2SO4																																									1.54523		0.176039	3
G165	Arbuscular Mycorrhizal Fungus and Exogenous Potassium Application Improved Lycium barbarum Salt Tolerance	Solanaceae Juss.	C3	Salt	K2SO4																																									3.52078		0.371638	3
G166	Arbuscular Mycorrhizal Fungus and Exogenous Potassium Application Improved Lycium barbarum Salt Tolerance	Solanaceae Juss.	C3	Salt	K2SO4																																									3.52078		0.371638	3
G167	Potassium application alleviates the negative effects of salt stress on cotton (Gossypium hirsutum L.) yield by improving the ionic homeostasis,photosynthetic capacity and carbohydrate metabolism of the leaf subtending the cotton boll	Malvaceae	C3	Salt	K2SO4																																	2012		4.21867	3	2609		3.87959	3	7.95667		1.51538	3
G168	Potassium application alleviates the negative effects of salt stress on cotton (Gossypium hirsutum L.) yield by improving the ionic homeostasis,photosynthetic capacity and carbohydrate metabolism of the leaf subtending the cotton boll	Malvaceae	C3	Salt	K2SO4																																	2377		4.98398	3	3072		4.56808	3	11.474		0.622835	3
G169	Potassium application alleviates the negative effects of salt stress on cotton (Gossypium hirsutum L.) yield by improving the ionic homeostasis,photosynthetic capacity and carbohydrate metabolism of the leaf subtending the cotton boll	Malvaceae	C3	Salt	K2SO4																																	2012		4.21867	3	2900		4.31231	3	7.95667		1.51538	3
G170	Potassium application alleviates the negative effects of salt stress on cotton (Gossypium hirsutum L.) yield by improving the ionic homeostasis,photosynthetic capacity and carbohydrate metabolism of the leaf subtending the cotton boll	Malvaceae	C3	Salt	K2SO4																																	2377		4.98398	3	3616		5.37701	3	11.474		0.622835	3
G171	Potassium-Induced Regulation of Cellular Antioxidant Defense and Improvement of Physiological Processes in Wheat under Water Deficit Condition	Poaceae	C3	Drought	NA																	0.18		0.01	3	0.22		0.008	3
G172	Potassium-Induced Regulation of Cellular Antioxidant Defense and Improvement of Physiological Processes in Wheat under Water Deficit Condition	Poaceae	C3	Drought	NA																	0.18		0.01	3	0.24		0.006	3
G173	Potassium induces carbohydrates accumulation by enhancing morpho-physiological and biochemical attributes in soybean under salinity	Fabaceae	C3	Salt	K2SO4																																									13.6428	0.632808	1.26562	4
G174	Potassium induces carbohydrates accumulation by enhancing morpho-physiological and biochemical attributes in soybean under salinity	Fabaceae	C3	Salt	K2SO4																																									12.3201	0.829408	1.65882	4
G175	Effect of potassium fertilizer on the growth, physiological parameters, and water status of Brassica juncea cultivars under different irrigation regimes	Brassicaceae	C3	Drought	K2SO4																	4.25		0.486	3	5.27		0.379	3
G176	Effect of potassium fertilizer on the growth, physiological parameters, and water status of Brassica juncea cultivars under different irrigation regimes	Brassicaceae	C3	Drought	K2SO4																	4.25		0.486	3	12.1		0.176	3
G177	Effect of potassium fertilizer on the growth, physiological parameters, and water status of Brassica juncea cultivars under different irrigation regimes	Brassicaceae	C3	Drought	K2SO4																	4.39		0.636	3	6.02		0.824	3
G178	Effect of potassium fertilizer on the growth, physiological parameters, and water status of Brassica juncea cultivars under different irrigation regimes	Brassicaceae	C3	Drought	K2SO4																	4.39		0.63	3	12.86		1.188	3
G179	Mechanistic Insights into Potassium-Conferred Drought Stress Tolerance in Cultivated and Tibetan Wild Barley: Differential Osmoregulation, Nutrient Retention, Secondary Metabolism and Antioxidative Defense Capacity	Poaceae	C3	Drought	KCl									49.97		1.8	3	53		0.86	3
G180	Mechanistic Insights into Potassium-Conferred Drought Stress Tolerance in Cultivated and Tibetan Wild Barley: Differential Osmoregulation, Nutrient Retention, Secondary Metabolism and Antioxidative Defense Capacity	Poaceae	C3	Drought	KCl									38		2.27	3	43		2.76	3
G181	Mechanistic Insights into Potassium-Conferred Drought Stress Tolerance in Cultivated and Tibetan Wild Barley: Differential Osmoregulation, Nutrient Retention, Secondary Metabolism and Antioxidative Defense Capacity	Poaceae	C3	Drought	KCl									42		0.8	3	56		3.45	3
G182	Supplementation of potassium alleviates water stress-induced changes in Sorghum bicolor L	Poaceae	C4	Drought	KCl									0.034	0.001	0.002	4	0.053	0.008	0.016	4
G183	Supplementation of potassium alleviates water stress-induced changes in Sorghum bicolor L	Poaceae	C4	Drought	KCl									0.034	0.001	0.002	4	0.051	0.002	0.004	4
G184	Supplementation of potassium alleviates water stress-induced changes in Sorghum bicolor L	Poaceae	C4	Drought	KCl
G185	Supplementation of potassium alleviates water stress-induced changes in Sorghum bicolor L	Poaceae	C4	Drought	KCl
G186	Potassium silicate combined with glycine betaine improved salt tolerance in Dalbergia odorifera	Fabaceae	C3	Salt	K2SiO3																									1.31488	0.308284	0.616568	4	2.45805	0.350472	0.700945	4									2.762	0.012	0.024	4
G187	Potassium silicate combined with glycine betaine improved salt tolerance in Dalbergia odorifera	Fabaceae	C3	Salt	K2SiO3																									2.71017	0.282487	0.564975	4	2.34603	0.17895	0.357899	4									5.17	0.012	0.024	4
G188	ROLE OF POTASSIUM IN PHYSIOLOGICAL FUNCTIONS OF SPRING MAIZE (Zea mays L.) GROWN UNDER DROUGHT STRESS	Poaceae	C4	Drought	NA																																	8254		17.3066	3	12720		18.9147	3	16.47		1.26911	3
G189	ROLE OF POTASSIUM IN PHYSIOLOGICAL FUNCTIONS OF SPRING MAIZE (Zea mays L.) GROWN UNDER DROUGHT STRESS	Poaceae	C4	Drought	NA																																	7640		16.0192	3	10000		14.87	3	15.57		1.19976	3
G190	AMELIORATIVE EFFECTS OF EXOGENOUS ASCORBIC ACID AND POTASSIUM NITRATE ON ANTIOXIDANT DEFENSE SYSTEM AND MINERAL NUTRIENT UPTAKE IN TOMATOES UNDER SALT STRESS	Solanaceae Juss.	C3	Salt	KNO3
G191	AMELIORATIVE EFFECTS OF EXOGENOUS ASCORBIC ACID AND POTASSIUM NITRATE ON ANTIOXIDANT DEFENSE SYSTEM AND MINERAL NUTRIENT UPTAKE IN TOMATOES UNDER SALT STRESS	Solanaceae Juss.	C3	Salt	KNO3
G192	Alleviation of Salinity-Induced Stress in Lettuce Growth by Potassium Sulphate Using Nutrient Film Technique	Asteraceae Bercht.	C3	Salt	K2SO4									3.61		0.0643556	5	3.29		0.0721503	5	347.1		4.17146	5	256.7		5.24248	5	16.1		0.300437	5	12.9		0.282048	5									17.2604	1.54638	3.4578	5
G193	Alleviation of Salinity-Induced Stress in Lettuce Growth by Potassium Sulphate Using Nutrient Film Technique	Asteraceae Bercht.	C3	Salt	K2SO4									3.79		0.0675645	5	4.01		0.08794	5	380.8		4.57647	5	287.2		5.86536	5	14.6		0.272446	5	15		0.327962	5									15.8845	1.06629	2.38429	5
G194	Amelioration of Salt Stress in Sugarcane (Saccharum o–cinarum L.) by Supplying Potassium and Silicon in Hydroponics	Poaceae	C4	Salt	KNO3									0.8	0.06	0.103923	3	0.6	0.03	0.0519615	3
G195	Amelioration of Salt Stress in Sugarcane (Saccharum o–cinarum L.) by Supplying Potassium and Silicon in Hydroponics	Poaceae	C4	Salt	KNO3									0.6	0.04	0.069282	3	1.4	0.24	0.415692	3
G196	Amelioration of Salt Stress in Sugarcane (Saccharum o–cinarum L.) by Supplying Potassium and Silicon in Hydroponics	Poaceae	C4	Salt	KNO3									1.5	0.24	0.415692	3	1.9	0.32	0.554256	3
G197	Amelioration of Salt Stress in Sugarcane (Saccharum o–cinarum L.) by Supplying Potassium and Silicon in Hydroponics	Poaceae	C4	Salt	KNO3									2.7	0.42	0.727461	3	3	0.82	1.42028	3
G198	Amelioration of Salt Stress in Sugarcane (Saccharum o–cinarum L.) by Supplying Potassium and Silicon in Hydroponics	Poaceae	C4	Salt	KNO3									2.8	0.57	0.987269	3	5.1	1.36	2.35559	3
G199	Amelioration of Salt Stress in Sugarcane (Saccharum o–cinarum L.) by Supplying Potassium and Silicon in Hydroponics	Poaceae	C4	Salt	KNO3									3.4	1.13	1.95722	3	4.7	0.99	1.71473	3
G200	Amelioration of Salt Stress in Sugarcane (Saccharum o–cinarum L.) by Supplying Potassium and Silicon in Hydroponics	Poaceae	C4	Salt	KNO3									2.8	0.14	0.242487	3	2.8	0.18	0.311769	3
G201	Amelioration of Salt Stress in Sugarcane (Saccharum o–cinarum L.) by Supplying Potassium and Silicon in Hydroponics	Poaceae	C4	Salt	KNO3									2.5	0.11	0.190526	3	2.2	0.08	0.138564	3
G202	Interactive Effects of Arbuscular Mycorrhizal Fungus and Potassium Application on Response of Lycium barbarum to Drought Stress	Solanaceae Juss.	C3	Drought	KCl
G203	Interactive Effects of Arbuscular Mycorrhizal Fungus and Potassium Application on Response of Lycium barbarum to Drought Stress	Solanaceae Juss.	C3	Drought	KCl
G204	Interactive Effects of Arbuscular Mycorrhizal Fungus and Potassium Application on Response of Lycium barbarum to Drought Stress	Solanaceae Juss.	C3	Drought	KCl
G205	Interactive Effects of Arbuscular Mycorrhizal Fungus and Potassium Application on Response of Lycium barbarum to Drought Stress	Solanaceae Juss.	C3	Drought	KCl
G206	Effects of Different Potassium Level on Water Relation and WUE of Tobacco (Nicotiana Tabacun )Under Drought	Solanaceae Juss.	C3	Drought	K2SO4
G207	Effects of Different Potassium Level on Water Relation and WUE of Tobacco (Nicotiana Tabacun )Under Drought	Solanaceae Juss.	C3	Drought	K2SO4
G208	Redistribution of potassium in tobacco mesophyll cell under soil drought stress and different levels of potassium supplied	Solanaceae Juss.	C3	Drought	K2SO4																	45.4		0.545619	3	61.3		1.2519	3																	4.32		0.332882	3
G209	Redistribution of potassium in tobacco mesophyll cell under soil drought stress and different levels of potassium supplied	Solanaceae Juss.	C3	Drought	K2SO4																	45.4		0.545619	3	71.3		1.45613	3																	4.32		0.332882	3
G210	Study on the effect of applying K and glycinebetaine on alleviation of water stress to winter wheat	Poaceae	C3	Drought	KCl																	24.26		0.36	10	23.98		0.5	10									13.85		0.2	10	13.58		0.45	10
G211	Study on the effect of applying K and glycinebetaine on alleviation of water stress to winter wheat	Poaceae	C3	Drought	KCl																	24.26		0.36	10	19.96		0.2	10									13.85		0.2	10	12.9		0.14	10
G212	Effects of Nitrogen,Potassium and Glycinebetaine on the Lipid Peroxidation and Protective Enzyme Activities in Water-Stressed Summer Maize	Poaceae	C3	Drought	KCl
G213	Effects of Nitrogen,Potassium and Glycinebetaine on the Lipid Peroxidation and Protective Enzyme Activities in Water-Stressed Summer Maize	Poaceae	C3	Drought	KCl
G214	Effect of water-potassium coupling on yield and quality of soybean	Fabaceae	C3	Drought	NA									1.5		0.0267406	4	1.07		0.0234653	4																	6.42		0.0134612	4	7.43		0.0110484	4
G215	Effect of water-potassium coupling on yield and quality of soybean	Fabaceae	C3	Drought	NA									1.5		0.0267406	4	1.76		0.0385971	4																	6.42		0.0134612	4	8.24		0.0122529	4
G216	Effect of Potassium on Soybean Leaf Protective Enzymes and Yield under Drought Stress	Fabaceae	C3	Drought	NA																																	127.7		0.267755	3	123.3		0.183348	3
G217	Effect of Potassium on Soybean Leaf Protective Enzymes and Yield under Drought Stress	Fabaceae	C3	Drought	NA																																	127.7		0.267755	3	135.1		0.200894	3
G218	Effect of Potassium on Soybean Leaf Protective Enzymes and Yield under Drought Stress	Fabaceae	C3	Drought	NA																																	127.7		0.267755	3	141.6		0.21056	3
G219	Effect of Potassium on Soybean Leaf Protective Enzymes and Yield under Drought Stress	Fabaceae	C3	Drought	NA																																	127.7		0.267755	3	137.8		0.204909	3
G220	Effects of Potassium on Physiological Characteristics of Potato under NaCl Stress	Solanaceae Juss.	C3	Salt	K2SO4
G221	Effects of Potassium on Physiological Characteristics of Potato under NaCl Stress	Solanaceae Juss.	C3	Salt	K2SO4
G222	Effects of Potassium on Physiological Characteristics of Potato under NaCl Stress	Solanaceae Juss.	C3	Salt	K2SO4
G223	Effects of Potassium on Physiological Characteristics of Potato under NaCl Stress	Solanaceae Juss.	C3	Salt	K2SO4
G224	Response of Winter Jujube(Zizyphus jujuba Mill. cv. Zhanhua) to Potassium Applied into Soil Under Salt Stress	Rhamnaceae Juss.	C3	Salt	KCl	11.8		0.0775973	4	15.5		0.124867	4
G225	Potassium improves morphology and charactersistics of Poa pratensis under dronght stress	Poaceae	C3	Drought	KNO3									191.75		0.45	4	215.33		0.43	4
G226	Potassium improves morphology and charactersistics of Poa pratensis under dronght stress	Poaceae	C3	Drought	KNO3									191.75		0.45	4	235.75		0.25	4
G227	Potassium improves morphology and charactersistics of Poa pratensis under dronght stress	Poaceae	C3	Drought	KNO3									191.75		0.45	4	200.9		0.29	4
G228	Potassium improves morphology and charactersistics of Poa pratensis under dronght stress	Poaceae	C3	Drought	KNO3									191.75		0.45	4	187.98		0.63	4
G229	The combined effect of irrigation and potassium fertilization on the physiological characteristics and yield of peanut	Fabaceae	C3	Drought	K2SO4																																	9.8		0.3	16	9.5		0.4	16
G230	The combined effect of irrigation and potassium fertilization on the physiological characteristics and yield of peanut	Fabaceae	C3	Drought	K2SO4																																	9.8		0.3	16	8.7		0.7	16
G231	The combined effect of irrigation and potassium fertilization on the physiological characteristics and yield of peanut	Fabaceae	C3	Drought	K2SO4																																	9.8		0.3	16	10.2		0.6	16
G232	Coupling Effects of Water and Potassium on Physiology and Morphology of Root System of Rice at Seedling Stage	Poaceae	C3	Drought	KCl									0.057		0.056	3	0.073		0.062	3
G233	Coupling Effects of Water and Potassium on Physiology and Morphology of Root System of Rice at Seedling Stage	Poaceae	C3	Drought	KCl									0.057		0.056	3	0.063		0.025	3
G234	Coupling Effects of Irrigation and Potassium on Soil Nutrients of Cinnamon Soil and Accumulation of Nutrients by Peanut	Fabaceae	C3	Drought	K2SO4									1.58		0.12	16	1.73		0.25	16	58.62		1.58	16	55.57		1.08	16
G235	Coupling Effects of Irrigation and Potassium on Soil Nutrients of Cinnamon Soil and Accumulation of Nutrients by Peanut	Fabaceae	C3	Drought	K2SO4									1.58		0.12	16	1.9		0.05	16	58.62		1.58	16	58.87		5.6	16
G236	Coupling Effects of Irrigation and Potassium on Soil Nutrients of Cinnamon Soil and Accumulation of Nutrients by Peanut	Fabaceae	C3	Drought	K2SO4									1.58		0.12	16	2.03		0.3	16	58.62		1.58	16	47.47		1.57	16
G237	Mechanism of Potassium Application for Increasing Physiological Tolerance of Kentucky Bluegrass under Drought Stress	Poaceae	C3	Salt	KNO3
G238	Mechanism of Potassium Application for Increasing Physiological Tolerance of Kentucky Bluegrass under Drought Stress	Poaceae	C3	Salt	KNO3
G239	Mechanism of Potassium Application for Increasing Physiological Tolerance of Kentucky Bluegrass under Drought Stress	Poaceae	C3	Salt	KNO3
G240	Mechanism of Potassium Application for Increasing Physiological Tolerance of Kentucky Bluegrass under Drought Stress	Poaceae	C3	Salt	KNO3
G241	Effects of potassium nutrition on carbohydrate and endogenous hormone contents of sweet potato under drought stress	Dioscoreaceae	C3	Drought	K2SO4																																	27049		56.7151	3	32007		47.5946	3
G242	Effects of potassium nutrition on carbohydrate and endogenous hormone contents of sweet potato under drought stress	Dioscoreaceae	C3	Drought	K2SO4																																	27049		56.7151	3	33174		49.3299	3
G243	Effects of potassium nutrition on carbohydrate and endogenous hormone contents of sweet potato under drought stress	Dioscoreaceae	C3	Drought	K2SO4																																	27049		56.7151	3	32792		48.7618	3
G244	Potassium Humate and Plant Growth-Promoting Microbes Jointly Mitigate Water Deficit Stress in Soybean Cultivated in Salt-Affected Soil	Fabaceae	C3	Drought	NA																																	1.87		0.08	3	2.01		0.05	3	12.7878		0.464336	3
G245	Arbuscular Mycorrhizal Fungus and Exogenous Potassium Application Improved Lycium barbarum Salt Tolerance	Solanaceae Juss.	C3	Salt	K2SO4																																									1.52185		0.246787	3
G246	Arbuscular Mycorrhizal Fungus and Exogenous Potassium Application Improved Lycium barbarum Salt Tolerance	Solanaceae Juss.	C3	Salt	K2SO4																																									1.52185		0.246787	3
G247	Combined effect of salicylic acid and potassium mitigates drought stress through the modulation of physio-biochemical attributes and key antioxidants in wheat	Poaceae	C3	Drought	KCl
G248	Potassium effect on the morphology, nutrition and production of Carthamus tinctorius L. under water deficiency and rehydration	Asteraceae Bercht.	C3	Drought	KCl																	37.4259		2.7376	4	53.9332		3.88335	4	1053.24		29.6639	4	1229.73		25.0047	4	912.114		35.6295	4	1268.41		71.2589	4
G249	Potassium effect on the morphology, nutrition and production of Carthamus tinctorius L. under water deficiency and rehydration	Asteraceae Bercht.	C3	Drought	KCl																	37.4259		2.7376	4	68.6132		4.33222	4	1053.24		29.6639	4	1362.15		98.9315	4	912.114		35.6295	4	2187.65		21.3777	4
G250	Tolerance to water deficiency in safflower (Carthamus tinctorius L.) modulated by potassium fertilization	Asteraceae Bercht.	C3	Drought	KCl																																									9.71279		0.469974	4
G251	Tolerance to water deficiency in safflower (Carthamus tinctorius L.) modulated by potassium fertilization	Asteraceae Bercht.	C3	Drought	KCl																																									9.71279		0.469974	4
G252	Optimizing irrigation amount and potassium rate to simultaneously improve tuber yield, water productivity and plant potassium accumulation of drip-fertigated potato in northwest China	Solanaceae Juss.	C3	Drought	NA																																	40.0738		4.19309	3	43.0897		2.40818	3
G253	Optimizing irrigation amount and potassium rate to simultaneously improve tuber yield, water productivity and plant potassium accumulation of drip-fertigated potato in northwest China	Solanaceae Juss.	C3	Drought	NA																																	40.0738		4.19309	3	47.9207		2.40427	3
G254	Optimizing irrigation amount and potassium rate to simultaneously improve tuber yield, water productivity and plant potassium accumulation of drip-fertigated potato in northwest China	Solanaceae Juss.	C3	Drought	NA																																	40.0738		4.19309	3	49.4549		3.60397	3
G255	Effects of Potassium Addition on Physiological Characteristics and Grain Yield UnderDrought Stress Condition in Different Growth Stages of Rice	Poaceae	C3	Drought	KCl	7		0.0460323	3	12.1		0.0974765	3																	1219		22.7474	3	2491		54.4636	3									17.2115		0.6938	3
G256	Effects of Potassium Addition on Physiological Characteristics and Grain Yield UnderDrought Stress Condition in Different Growth Stages of Rice	Poaceae	C3	Drought	KCl	9.7		0.0637876	3	14.7		0.118422	3																	1585		29.5772	3	2709		59.23	3									15.4947		0.952267	3
[truncated: 260 more columns]

## Sheet: OK vs O
								Leaf DW								Root DW								Total DW								Leaf area								Yield								Pn
								control				treatment				control				treatment				control				treatment				control				treatment				control				treatment				control
	Title	Families	Longitude (EW)	latitude(NS)	C	Stress	P	x1	（SE）	SD	n1	x2	（SE）	SD	n2	x1	（SE）	SD	n1	x2	（SE）	SD	n2	x1	（SE）	SD	n1	x2	（SE）	SD	n2	x1	（SE）	SD	n1	x2	（SE）	SD	n2	x1	（SE）	SD	n1	x2	（SE）	SD	n2	x1	（SE）
g1	Effect of potassium on drought resistance of Hibiscus rosa-sinensis cv. Leprechaun: Plant growth, leaf macro- and micronutrient content and root longevity	Rosaceae	-96.3365	30.6187	C3	Drought	K2SO4	16.3	0.6	1.89737	10	18.9	1.1	3.47851	10	4.5	0.5	1.58114	10	7.3	0.7	2.21359	10									0.281	0.008	0.0252982	10	0.273	0.013	0.0411096	10
g2	Effect of potassium on drought resistance of Hibiscus rosa-sinensis cv. Leprechaun: Plant growth, leaf macro- and micronutrient content and root longevity	Rosaceae	-96.3365	30.6187	C3	Drought	K2SO4	16.3	0.6	1.89737	10	20.4	0.8	2.52982	10	4.5	0.5	1.58114	10	8.9	1.1	3.47851	10									0.281	0.008	0.0252982	10	0.314	0.012	0.0379473	10
g3	AN EXPERIMENT TO INVESTIGATE AMELIORATIVE EFFECTS OF POTASSIUM SULPHATE ON SALT AND ALKALINITY STRESSED VEGETABLE CROPS	Cucurbitaceae	31.2462	30.1136	C3	Salt	K2SO4																	7.5		0.206052	3	11.4		0.288345	3
g4	AN EXPERIMENT TO INVESTIGATE AMELIORATIVE EFFECTS OF POTASSIUM SULPHATE ON SALT AND ALKALINITY STRESSED VEGETABLE CROPS	Cucurbitaceae	31.2462	30.1136	C3	Salt	K2SO4																	5.1		0.140115	3	8.4		0.212465	3
g5	AN EXPERIMENT TO INVESTIGATE AMELIORATIVE EFFECTS OF POTASSIUM SULPHATE ON SALT AND ALKALINITY STRESSED VEGETABLE CROPS	Solanaceae Juss.	31.2462	30.1136	C3	Salt	K2SO4																	5.2		0.142862	3	9.2		0.232699	3
g6	AN EXPERIMENT TO INVESTIGATE AMELIORATIVE EFFECTS OF POTASSIUM SULPHATE ON SALT AND ALKALINITY STRESSED VEGETABLE CROPS	Solanaceae Juss.	31.2462	30.1136	C3	Salt	K2SO4																	2.8		0.0769259	3	6.8		0.171995	3
g7	AN EXPERIMENT TO INVESTIGATE AMELIORATIVE EFFECTS OF POTASSIUM SULPHATE ON SALT AND ALKALINITY STRESSED VEGETABLE CROPS	Solanaceae Juss.	31.2462	30.1136	C3	Salt	K2SO4																	6.7		0.184073	3	11.1		0.280757	3
g8	AN EXPERIMENT TO INVESTIGATE AMELIORATIVE EFFECTS OF POTASSIUM SULPHATE ON SALT AND ALKALINITY STRESSED VEGETABLE CROPS	Solanaceae Juss.	31.2462	30.1136	C3	Salt	K2SO4																	4.1		0.112642	3	7.7		0.194759	3
g9	NODULATION, DRY MATTER PRODUCTION, AND N2 FIXATION BY FABABEAN AND CHICKPEA AS AFFECTED BY SOIL MOISTURE AND POTASSIUM FERTILIZER	Fabaceae	36.2768	33.5132	C3	Drought	K2SO4																	4.34		0.2	3	6.33		0.29	3
g10	NODULATION, DRY MATTER PRODUCTION, AND N2 FIXATION BY FABABEAN AND CHICKPEA AS AFFECTED BY SOIL MOISTURE AND POTASSIUM FERTILIZER	Fabaceae	36.2768	33.5132	C3	Drought	K2SO4																	4.34		0.2	3	7.33		0.32	3
g11	NODULATION, DRY MATTER PRODUCTION, AND N2 FIXATION BY FABABEAN AND CHICKPEA AS AFFECTED BY SOIL MOISTURE AND POTASSIUM FERTILIZER	Fabaceae	36.2768	33.5132	C3	Drought	K2SO4																	2.05		0.18	3	1.88		0.17	3
g12	NODULATION, DRY MATTER PRODUCTION, AND N2 FIXATION BY FABABEAN AND CHICKPEA AS AFFECTED BY SOIL MOISTURE AND POTASSIUM FERTILIZER	Fabaceae	36.2768	33.5132	C3	Drought	K2SO4																	2.05		0.18	3	2.13		0.09	3
g13	NODULATION, DRY MATTER PRODUCTION, AND N2 FIXATION BY FABABEAN AND CHICKPEA AS AFFECTED BY SOIL MOISTURE AND POTASSIUM FERTILIZER	Fabaceae	36.2768	33.5132	C3	Drought	K2SO4																	6.62		0.19	3	7.67		0.52	3
g14	NODULATION, DRY MATTER PRODUCTION, AND N2 FIXATION BY FABABEAN AND CHICKPEA AS AFFECTED BY SOIL MOISTURE AND POTASSIUM FERTILIZER	Fabaceae	36.2768	33.5132	C3	Drought	K2SO4																	6.62		0.19	3	7.48		0.36	3
g15	NODULATION, DRY MATTER PRODUCTION, AND N2 FIXATION BY FABABEAN AND CHICKPEA AS AFFECTED BY SOIL MOISTURE AND POTASSIUM FERTILIZER	Fabaceae	36.2768	33.5132	C3	Drought	K2SO4																	3.61		0.23	3	3.29		0.3	3
g16	NODULATION, DRY MATTER PRODUCTION, AND N2 FIXATION BY FABABEAN AND CHICKPEA AS AFFECTED BY SOIL MOISTURE AND POTASSIUM FERTILIZER	Fabaceae	36.2768	33.5132	C3	Drought	K2SO4																	3.61		0.23	3	4.11		0.16	3
g17	Supplementary Potassium Nitrate Improves Salt Tolerance in Bell Pepper Plants	Solanaceae Juss.	31.2462	30.1136	C3	Salt	KNO3									3.8		0.0528571	4	4.2		0.0470271	4	22.7		0.62365	4	27.3		0.69051	4									810		1.47738	4	1020		1.71139	4
g18	Supplementary Potassium Nitrate Improves Salt Tolerance in Bell Pepper Plants	Solanaceae Juss.	31.2462	30.1136	C3	Salt	KNO3									3.8		0.0528571	4	4.7		0.0526256	4	22.7		0.62365	4	34.4		0.870093	4									810		1.47738	4	1320		2.21474	4
g19	Sodium-potassium interaction on growth, yield and quality of tomato in ultisol	Solanaceae Juss.	4.34	7.33	C3	Salt	KCl																																	7.67045		0.0139903	3	31.4136		0.0527069	3
g20	Sodium-potassium interaction on growth, yield and quality of tomato in ultisol	Solanaceae Juss.	4.34	7.33	C3	Salt	KCl																																	7.67045		0.0139903	3	33.8085		0.0567251	3
g21	Sodium-potassium interaction on growth, yield and quality of tomato in ultisol	Solanaceae Juss.	4.34	7.33	C3	Salt	KCl																																	7.67045		0.0139903	3	9.88332		0.0165826	3
g22	Sodium-potassium interaction on growth, yield and quality of tomato in ultisol	Solanaceae Juss.	4.34	7.33	C3	Salt	KCl																																	14.5631		0.0265619	3	23.3235		0.0391331	3
g23	Sodium-potassium interaction on growth, yield and quality of tomato in ultisol	Solanaceae Juss.	4.34	7.33	C3	Salt	KCl																																	14.5631		0.0265619	3	26.1904		0.0439432	3
g24	Sodium-potassium interaction on growth, yield and quality of tomato in ultisol	Solanaceae Juss.	4.34	7.33	C3	Salt	KCl																																	14.5631		0.0265619	3	20.5741		0.03452	3
g25	Sodium-potassium interaction on growth, yield and quality of tomato in ultisol	Solanaceae Juss.	4.34	7.33	C3	Salt	KCl																																	6.96087		0.0126961	3	19.9804		0.0335239	3
g26	Sodium-potassium interaction on growth, yield and quality of tomato in ultisol	Solanaceae Juss.	4.34	7.33	C3	Salt	KCl																																	6.96087		0.0126961	3	8.79117		0.0147501	3
g27	Sodium-potassium interaction on growth, yield and quality of tomato in ultisol	Solanaceae Juss.	4.34	7.33	C3	Salt	KCl																																	6.96087		0.0126961	3	4.34532		0.00729073	3
g28	Sodium-potassium interaction on growth, yield and quality of tomato in ultisol	Solanaceae Juss.	4.34	7.33	C3	Salt	KCl																																	12.337		0.0225017	3	4.22203		0.00708387	3
g29	Sodium-potassium interaction on growth, yield and quality of tomato in ultisol	Solanaceae Juss.	4.34	7.33	C3	Salt	KCl																																	12.337		0.0225017	3	2.95738		0.00496199	3
g30	Sodium-potassium interaction on growth, yield and quality of tomato in ultisol	Solanaceae Juss.	4.34	7.33	C3	Salt	KCl																																	12.337		0.0225017	3	5.46869		0.00917556	3
g31	Sodium-potassium interaction on growth, yield and quality of tomato in ultisol	Solanaceae Juss.	4.34	7.33	C3	Salt	KCl																																	6.36294		0.0116055	3	6.87462		0.0115345	3
g32	Sodium-potassium interaction on growth, yield and quality of tomato in ultisol	Solanaceae Juss.	4.34	7.33	C3	Salt	KCl																																	6.36294		0.0116055	3	6.79948		0.0114084	3
g33	Sodium-potassium interaction on growth, yield and quality of tomato in ultisol	Solanaceae Juss.	4.34	7.33	C3	Salt	KCl																																	6.36294		0.0116055	3	11.5163		0.0193224	3
g34	The effect of salinity on photosynthetic activity in potassium-deficient barley species	Poaceae	10.3989	43.7167	C3	Salt	KCl									0.015	0.002	0.00565685	8	0.026	0.003	0.00848528	8									12.7	1.3	3.67696	8	15.3	2	5.65685	8									6.41711	0.320856
g35	The effect of salinity on photosynthetic activity in potassium-deficient barley species	Poaceae	10.3989	43.7167	C3	Salt	KCl									0.151	0.035	0.0989949	8	0.197	0.023	0.0650538	8									250.8	15.1	42.7092	8	330.6	47.6	134.633	8									7.27273	0.748663
g36	INTERACTIVE EFFECTS OF NACL INDUCED SALINITY, CALCIUM AND POTASSIUM ON PHYSIOMORPHOLOGICAL TRAITS OF SORGHUM (SORGHUM BICOLOR L.)	Poaceae	59.6067	36.2972	C4	Salt	KCl	7.65		0.0560485	3	4.703		0.0387537	3	3.06765		0.0426703	3	2.14118		0.0239746	3	16.0436		0.440775	3	10.3583		0.261996	3	1810.07		41.4832	3	1202.54		25.6943	3									22.8
g37	INTERACTIVE EFFECTS OF NACL INDUCED SALINITY, CALCIUM AND POTASSIUM ON PHYSIOMORPHOLOGICAL TRAITS OF SORGHUM (SORGHUM BICOLOR L.)	Poaceae	59.6067	36.2972	C4	Salt	KCl	5.878		0.0430658	3	6.168		0.0508256	3	2.36765		0.0329334	3	2.24412		0.0251272	3	11.5265		0.316673	3	14.1745		0.35852	3	1462.64		33.5207	3	1373.09		29.3384	3									27.4
g38	INTERACTIVE EFFECTS OF NACL INDUCED SALINITY, CALCIUM AND POTASSIUM ON PHYSIOMORPHOLOGICAL TRAITS OF SORGHUM (SORGHUM BICOLOR L.)	Poaceae	59.6067	36.2972	C4	Salt	KCl	1.983		0.0145287	3	2.029		0.0167194	3	1.11176		0.0154644	3	1.25588		0.014062	3	4.51713		0.124102	3	4.90654		0.124103	3	545.943		12.5119	3	535.974		11.452	3									21.7
g39	INTERACTIVE EFFECTS OF NACL INDUCED SALINITY, CALCIUM AND POTASSIUM ON PHYSIOMORPHOLOGICAL TRAITS OF SORGHUM (SORGHUM BICOLOR L.)	Poaceae	59.6067	36.2972	C4	Salt	KCl	3.875		0.0283906	3	4.172		0.0343781	3	1.58529		0.0220511	3	1.72941		0.0193641	3	7.86604		0.216108	3	8.17757		0.206839	3	985.133		22.5773	3	627.991		13.4181	3									17.4
g40	INTERACTIVE EFFECTS OF NACL INDUCED SALINITY, CALCIUM AND POTASSIUM ON PHYSIOMORPHOLOGICAL TRAITS OF SORGHUM (SORGHUM BICOLOR L.)	Poaceae	59.6067	36.2972	C4	Salt	KCl	0.915		0.00670385	3	0.713		0.00587527	3	0.185294		0.0025774	3	0.597059		0.00668523	3	2.18069		0.0599112	3	1.32399		0.0334882	3	228.502		5.23681	3	209.475		4.47578	3									14.1
g41	INTERACTIVE EFFECTS OF NACL INDUCED SALINITY, CALCIUM AND POTASSIUM ON PHYSIOMORPHOLOGICAL TRAITS OF SORGHUM (SORGHUM BICOLOR L.)	Poaceae	59.6067	36.2972	C4	Salt	KCl	0.61		0.00446923	3	0.703		0.00579286	3	0.658824		0.00916408	3	1.00882		0.0112957	3	1.32399		0.0363746	3	1.47975		0.0374279	3	210.645		4.82756	3	300.841		6.42797	3									17.1
g42	Effect of potassium fertilizer on lemon balm (Melissa officinalis L.) grown under water stress conditions	Rutaceae	31.2051	30.0358	C3	Drought	K2SO4																	2.94		0.0807722	3	7.28		0.184136	3	0.61		0.01398	3	0.73		0.0155977	3	0.012		2.18871e-05	3	0.015		2.51675e-05	3
g43	Effect of potassium fertilizer on lemon balm (Melissa officinalis L.) grown under water stress conditions	Rutaceae	31.2051	30.0358	C3	Drought	K2SO4																	2.94		0.0807722	3	8.01		0.2026	3	0.61		0.01398	3	0.96		0.020512	3	0.012		2.18871e-05	3	0.018		3.0201e-05	3
g44	Effect of potassium fertilizer on lemon balm (Melissa officinalis L.) grown under water stress conditions	Rutaceae	31.2051	30.0358	C3	Drought	K2SO4																	2.94		0.0807722	3	8.07		0.204118	3	0.61		0.01398	3	1.08		0.023076	3	0.012		2.18871e-05	3	0.015		2.51675e-05	3
g45	Effect of potassium fertilizer on lemon balm (Melissa officinalis L.) grown under water stress conditions	Rutaceae	31.2051	30.0358	C3	Drought	K2SO4																	3.97		0.10907	3	6.11		0.154543	3	1.28		0.029335	3	1.41		0.030127	3	0.014		2.5535e-05	3	0.024		4.0268e-05	3
g46	Effect of potassium fertilizer on lemon balm (Melissa officinalis L.) grown under water stress conditions	Rutaceae	31.2051	30.0358	C3	Drought	K2SO4																	3.97		0.10907	3	6.42		0.162384	3	1.28		0.029335	3	1.58		0.0337594	3	0.014		2.5535e-05	3	0.028		4.69794e-05	3
g47	Effect of potassium fertilizer on lemon balm (Melissa officinalis L.) grown under water stress conditions	Rutaceae	31.2051	30.0358	C3	Drought	K2SO4																	3.97		0.10907	3	6.75		0.170731	3	1.28		0.029335	3	1.93		0.0412377	3	0.014		2.5535e-05	3	0.026		4.36237e-05	3
g48	Potassium and calcium enrichment alleviate salinity-induced stress in hydroponically grown endives	Burseraceae	24.8093	35.2401	C3	Salt	K2SO4	4.9		0.0359004	5	5.1		0.042025	5									294.2		8.08272	5	285.7		7.22633	5	74.5		1.70739	5	61.6		1.31619	5									12.0442	1.07356
g49	Potassium and calcium enrichment alleviate salinity-induced stress in hydroponically grown endives	Burseraceae	24.8093	35.2401	C3	Salt	K2SO4	5.7		0.0417617	5	6.1		0.0502652	5									336.2		9.23661	5	278.2		7.03663	5	90.8		2.08095	5	36.8		0.786294	5									14.588	1.24228
g50	RESPONSES OF LABLAB PURPUREUS (L.) SWEET / RHIZOBIUM SYMBIOSIS AND GROWTH TO POTASSIUM SUPPLY UNDER DIFFERENT WATER REGIMES	Fabaceae	32.8998	24.0889	C3	Drought	K2HPO4									2.81		0.0390865	3	3.23		0.0361661	3
g51	RESPONSES OF LABLAB PURPUREUS (L.) SWEET / RHIZOBIUM SYMBIOSIS AND GROWTH TO POTASSIUM SUPPLY UNDER DIFFERENT WATER REGIMES	Fabaceae	32.8998	24.0889	C3	Drought	K2HPO4									2.81		0.0390865	3	3.79		0.0424364	3
g52	RESPONSES OF LABLAB PURPUREUS (L.) SWEET / RHIZOBIUM SYMBIOSIS AND GROWTH TO POTASSIUM SUPPLY UNDER DIFFERENT WATER REGIMES	Fabaceae	32.8998	24.0889	C3	Drought	K2HPO4									2.81		0.0390865	3	4.84		0.0541932	3
g53	RESPONSES OF LABLAB PURPUREUS (L.) SWEET / RHIZOBIUM SYMBIOSIS AND GROWTH TO POTASSIUM SUPPLY UNDER DIFFERENT WATER REGIMES	Fabaceae	32.8998	24.0889	C3	Drought	K2HPO4									2.16		0.0300451	3	2.56		0.0286642	3
g54	RESPONSES OF LABLAB PURPUREUS (L.) SWEET / RHIZOBIUM SYMBIOSIS AND GROWTH TO POTASSIUM SUPPLY UNDER DIFFERENT WATER REGIMES	Fabaceae	32.8998	24.0889	C3	Drought	K2HPO4									2.16		0.0300451	3	2.83		0.0316873	3
g55	RESPONSES OF LABLAB PURPUREUS (L.) SWEET / RHIZOBIUM SYMBIOSIS AND GROWTH TO POTASSIUM SUPPLY UNDER DIFFERENT WATER REGIMES	Fabaceae	32.8998	24.0889	C3	Drought	K2HPO4									2.16		0.0300451	3	3.32		0.0371738	3
g56	RESPONSES OF LABLAB PURPUREUS (L.) SWEET / RHIZOBIUM SYMBIOSIS AND GROWTH TO POTASSIUM SUPPLY UNDER DIFFERENT WATER REGIMES	Fabaceae	32.8998	24.0889	C3	Drought	K2HPO4									1.82		0.0253158	3	2.12		0.0237375	3
g57	RESPONSES OF LABLAB PURPUREUS (L.) SWEET / RHIZOBIUM SYMBIOSIS AND GROWTH TO POTASSIUM SUPPLY UNDER DIFFERENT WATER REGIMES	Fabaceae	32.8998	24.0889	C3	Drought	K2HPO4									1.82		0.0253158	3	2.48		0.0277684	3
g58	RESPONSES OF LABLAB PURPUREUS (L.) SWEET / RHIZOBIUM SYMBIOSIS AND GROWTH TO POTASSIUM SUPPLY UNDER DIFFERENT WATER REGIMES	Fabaceae	32.8998	24.0889	C3	Drought	K2HPO4									1.82		0.0253158	3	2.76		0.0309035	3
g59	EFFECT OF POTASSIUM SUPPLY ON DROUGHT RESISTANCE IN SORGHUM: PLANT GROWTH AND MACRONUTRIENT CONTENT	Poaceae	31.0333	61.4833	C4	Drought	K2SO4																																	2227		4.06188	3	2615.67		4.38866	3
g60	EFFECT OF POTASSIUM SUPPLY ON DROUGHT RESISTANCE IN SORGHUM: PLANT GROWTH AND MACRONUTRIENT CONTENT	Poaceae	31.0333	61.4833	C4	Drought	K2SO4																																	2227		4.06188	3	3239.67		5.43563	3
g61	EFFECT OF POTASSIUM SUPPLY ON DROUGHT RESISTANCE IN SORGHUM: PLANT GROWTH AND MACRONUTRIENT CONTENT	Poaceae	31.0333	61.4833	C4	Drought	K2SO4																																	2227		4.06188	3	3148.67		5.28295	3
g62	EFFECT OF POTASSIUM SUPPLY ON DROUGHT RESISTANCE IN SORGHUM: PLANT GROWTH AND MACRONUTRIENT CONTENT	Poaceae	31.0333	61.4833	C4	Drought	K2SO4																																	2227		4.06188	3	2436		4.08721	3
g63	EFFECT OF POTASSIUM SUPPLY ON DROUGHT RESISTANCE IN SORGHUM: PLANT GROWTH AND MACRONUTRIENT CONTENT	Poaceae	31.0333	61.4833	C4	Drought	K2SO4																																	1103.33		2.01239	3	1285		2.15602	3
g64	EFFECT OF POTASSIUM SUPPLY ON DROUGHT RESISTANCE IN SORGHUM: PLANT GROWTH AND MACRONUTRIENT CONTENT	Poaceae	31.0333	61.4833	C4	Drought	K2SO4																																	1103.33		2.01239	3	1869		3.13587	3
g65	EFFECT OF POTASSIUM SUPPLY ON DROUGHT RESISTANCE IN SORGHUM: PLANT GROWTH AND MACRONUTRIENT CONTENT	Poaceae	31.0333	61.4833	C4	Drought	K2SO4																																	1103.33		2.01239	3	1806.67		3.03129	3
g66	EFFECT OF POTASSIUM SUPPLY ON DROUGHT RESISTANCE IN SORGHUM: PLANT GROWTH AND MACRONUTRIENT CONTENT	Poaceae	31.0333	61.4833	C4	Drought	K2SO4																																	1103.33		2.01239	3	1202		2.01676	3
g67	Effects of Salinity and Potassium Application on Antioxidant Enzyme Activities and Physiological Parameters in Pearl Millet	Poaceae	61.5313	31.0417	C4	Salt	K2SO4																																	0.675357	0.0198116	0.0343147	3	0.74007	0.0396232	0.0686294	3
g68	Effects of Salinity and Potassium Application on Antioxidant Enzyme Activities and Physiological Parameters in Pearl Millet	Poaceae	61.5313	31.0417	C4	Salt	K2SO4																																	0.675357	0.0198116	0.0343147	3	0.78996	0.0495049	0.0857451	3
g69	Effects of Salinity and Potassium Application on Antioxidant Enzyme Activities and Physiological Parameters in Pearl Millet	Poaceae	61.5313	31.0417	C4	Salt	K2SO4																																	0.553261	0.0247525	0.0428725	3	0.583301	0.0198212	0.0343314	3
g70	Effects of Salinity and Potassium Application on Antioxidant Enzyme Activities and Physiological Parameters in Pearl Millet	Poaceae	61.5313	31.0417	C4	Salt	K2SO4																																	0.553261	0.0247525	0.0428725	3	0.61833	0.0197827	0.0342647	3
g71	Effects of Salinity and Potassium Application on Antioxidant Enzyme Activities and Physiological Parameters in Pearl Millet	Poaceae	61.5313	31.0417	C4	Salt	K2SO4																																	0.416265	0.0346535	0.0600216	3	0.451304	0.0148515	0.0257235	3
g72	Effects of Salinity and Potassium Application on Antioxidant Enzyme Activities and Physiological Parameters in Pearl Millet	Poaceae	61.5313	31.0417	C4	Salt	K2SO4																																	0.416265	0.0346535	0.0600216	3	0.466493	0.0198309	0.0343481	3
g73	The efficiency of potassium fertilization methods on the growth of rice (Oryza sativa L.) under salinity stress	Poaceae	49.528	37.1172	C3	Salt	K2SO4									13.7626		0.191435	3	22.0934		0.247378	3																	18.8461		0.0343738	3	18.2877		0.0306837	3
g74	The efficiency of potassium fertilization methods on the growth of rice (Oryza sativa L.) under salinity stress	Poaceae	49.528	37.1172	C3	Salt	K2SO4									21.7054		0.301917	3	18.124		0.202933	3																	11.3356		0.0206754	3	12.692		0.0212952	3
g75	The efficiency of potassium fertilization methods on the growth of rice (Oryza sativa L.) under salinity stress	Poaceae	49.528	37.1172	C3	Salt	K2SO4									10.31		0.14341	3	17.038		0.190773	3																	5.32872		0.00971919	3	9.5917		0.0160933	3
g76	Effect of water deficit and potassium fertilization on photosynthetic activity in cotton plants	Malvaceae	28.3243	37.9098	C3	Drought	K2SO4																																									3.89972	0.668524
g77	Effect of water deficit and potassium fertilization on photosynthetic activity in cotton plants	Malvaceae	28.3243	37.9098	C3	Drought	K2SO4																																									3.89972	0.668524
g78	Effect of water deficit and potassium fertilization on photosynthetic activity in cotton plants	Malvaceae	28.3243	37.9098	C3	Drought	K2SO4																																									3.95543	1.0585
g79	Effect of water deficit and potassium fertilization on photosynthetic activity in cotton plants	Malvaceae	28.3243	37.9098	C3	Drought	K2SO4																																									3.95543	1.0585
g80	Effect of water deficit and potassium fertilization on photosynthetic activity in cotton plants	Malvaceae	28.3243	37.9098	C3	Drought	K2SO4																																									5.68245	0.612813
g81	Effect of water deficit and potassium fertilization on photosynthetic activity in cotton plants	Malvaceae	28.3243	37.9098	C3	Drought	K2SO4																																									5.68245	0.612813
g82	Effect of water deficit and potassium fertilization on photosynthetic activity in cotton plants	Malvaceae	28.3243	37.9098	C3	Drought	K2SO4																																									5.68245	0.779944
g83	Effect of water deficit and potassium fertilization on photosynthetic activity in cotton plants	Malvaceae	28.3243	37.9098	C3	Drought	K2SO4																																									5.68245	0.779944
g84	Growth response of the salt-sensitive and the salt-tolerant sugarcane genotypes to potassium nutrition under salt stress	Poaceae	72.6861	32.074	C4	Salt	K2SO4									6.8		0.0945864	3	10.4		0.116448	3																	2.28		0.00415855	3	3.13		0.00525162	3
g85	Growth response of the salt-sensitive and the salt-tolerant sugarcane genotypes to potassium nutrition under salt stress	Poaceae	72.6861	32.074	C4	Salt	K2SO4									4.3		0.059812	3	7.9		0.0884558	3																	1.81		0.00330131	3	2.67		0.00447982	3
g86	Growth response of the salt-sensitive and the salt-tolerant sugarcane genotypes to potassium nutrition under salt stress	Poaceae	72.6861	32.074	C4	Salt	K2SO4									2.6		0.0361654	3	3.8		0.0425484	3																	0.74		0.00134971	3	1.78		0.00298655	3
g87	Growth response of the salt-sensitive and the salt-tolerant sugarcane genotypes to potassium nutrition under salt stress	Poaceae	72.6861	32.074	C4	Salt	K2SO4									5.2		0.0723308	3	6.2		0.069421	3																	4.01		0.00731394	3	4.95		0.00830528	3
g88	Growth response of the salt-sensitive and the salt-tolerant sugarcane genotypes to potassium nutrition under salt stress	Poaceae	72.6861	32.074	C4	Salt	K2SO4									6.1		0.0848496	3	5.1		0.0571044	3																	3.11		0.00567241	3	4.06		0.00681201	3
g89	Growth response of the salt-sensitive and the salt-tolerant sugarcane genotypes to potassium nutrition under salt stress	Poaceae	72.6861	32.074	C4	Salt	K2SO4									3.2		0.0445113	3	4.3		0.0481468	3																	2.05		0.00373905	3	2.99		0.00501673	3
g90	INFLUENCE OF DIFFERENT SEED PRIMING METHODS FOR IMPROVING SALT STRESS TOLERANCE IN LETTUCE PLANTS	Asteraceae Bercht.	10.1628	36.7944	C3	Salt	KNO3	0.2	0.01	0.0244949	6	0.18	0.01	0.0244949	6																	58.98	1.95	4.7765	6	43.79	2.82	6.90756	6
g91	INFLUENCE OF DIFFERENT SEED PRIMING METHODS FOR IMPROVING SALT STRESS TOLERANCE IN LETTUCE PLANTS	Asteraceae Bercht.	10.1628	36.7944	C3	Salt	KNO3	0.12	0.02	0.0489898	6	0.12	0.01	0.0244949	6																	24.07	2.76	6.76059	6	21.69	3.04	7.44645	6
g92	Impairment of maize seedling photosynthesis caused by a combination of potassium deficiency and salt stress	Poaceae	120.731	31.2722	C4	Salt	NA
g93	Impairment of maize seedling photosynthesis caused by a combination of potassium deficiency and salt stress	Poaceae	120.731	31.2722	C4	Salt	NA
g94	Impairment of maize seedling photosynthesis caused by a combination of potassium deficiency and salt stress	Poaceae	120.731	31.2722	C4	Salt	NA
g95	EFFECT OF SUPPLEMENTAL POTASSIUM (K+) ON GROWTH, PHYSIOLOGICAL AND BIOCHEMICAL ATTRIBUTES OF WHEAT GROWN UNDER SALINE CONDITIONS	Poaceae	73.135	31.4504	C3	Salt	K2SO4																									26.077		0.864159	3	30.2572		0.498755	3	10.6249		0.726497	3	15.0718		0.777469	3	1.0998
g96	EFFECT OF SUPPLEMENTAL POTASSIUM (K+) ON GROWTH, PHYSIOLOGICAL AND BIOCHEMICAL ATTRIBUTES OF WHEAT GROWN UNDER SALINE CONDITIONS	Poaceae	73.135	31.4504	C3	Salt	KCl																									26.077		0.864159	3	23.389		1.40901	3	10.6249		0.726497	3	14.0608		0.602146	3	1.0998
g97	EFFECT OF SUPPLEMENTAL POTASSIUM (K+) ON GROWTH, PHYSIOLOGICAL AND BIOCHEMICAL ATTRIBUTES OF WHEAT GROWN UNDER SALINE CONDITIONS	Poaceae	73.135	31.4504	C3	Salt	K2SO4																									23.5985		0.771815	3	26.0057		0.637033	3	12.6268		0.292391	3	18.6231		1.13876	3	1.41429
g98	EFFECT OF SUPPLEMENTAL POTASSIUM (K+) ON GROWTH, PHYSIOLOGICAL AND BIOCHEMICAL ATTRIBUTES OF WHEAT GROWN UNDER SALINE CONDITIONS	Poaceae	73.135	31.4504	C3	Salt	KCl																									23.5985		0.771815	3	17.9108		0.683603	3	12.6268		0.292391	3	16.5422		0.713614	3	1.41429
g99	EFFECT OF SUPPLEMENTAL POTASSIUM (K+) ON GROWTH, PHYSIOLOGICAL AND BIOCHEMICAL ATTRIBUTES OF WHEAT GROWN UNDER SALINE CONDITIONS	Poaceae	73.135	31.4504	C3	Salt	K2SO4																									21.4829		0.365086	3	23.2086		0.18453	3	11.2041		0.177563	3	14.0288		1.07714	3	1.16354
g100	EFFECT OF SUPPLEMENTAL POTASSIUM (K+) ON GROWTH, PHYSIOLOGICAL AND BIOCHEMICAL ATTRIBUTES OF WHEAT GROWN UNDER SALINE CONDITIONS	Poaceae	73.135	31.4504	C3	Salt	KCl																									21.4829		0.365086	3	22.7498		0.273377	3	11.2041		0.177563	3	12.7809		0.6576	3	1.16354
g101	EFFECT OF SUPPLEMENTAL POTASSIUM (K+) ON GROWTH, PHYSIOLOGICAL AND BIOCHEMICAL ATTRIBUTES OF WHEAT GROWN UNDER SALINE CONDITIONS	Poaceae	73.135	31.4504	C3	Salt	K2SO4																									20.232		0.501139	3	16.5034		1.00053	3	15.8336		0.477236	3	21.5369		0.475556	3	2.09665
g102	EFFECT OF SUPPLEMENTAL POTASSIUM (K+) ON GROWTH, PHYSIOLOGICAL AND BIOCHEMICAL ATTRIBUTES OF WHEAT GROWN UNDER SALINE CONDITIONS	Poaceae	73.135	31.4504	C3	Salt	KCl																									20.232		0.501139	3	16.7274		0.316609	3	15.8336		0.477236	3	18.613		0.179804	3	2.09665
g103	EFFECT OF SUPPLEMENTAL POTASSIUM (K+) ON GROWTH, PHYSIOLOGICAL AND BIOCHEMICAL ATTRIBUTES OF WHEAT GROWN UNDER SALINE CONDITIONS	Poaceae	73.135	31.4504	C3	Salt	K2SO4																									15.8902		0.408795	3	17.0689		0.774358	3	16.1529		0.184285	3	23.1714		0.839644	3	1.18749
g104	EFFECT OF SUPPLEMENTAL POTASSIUM (K+) ON GROWTH, PHYSIOLOGICAL AND BIOCHEMICAL ATTRIBUTES OF WHEAT GROWN UNDER SALINE CONDITIONS	Poaceae	73.135	31.4504	C3	Salt	KCl																									15.8902		0.408795	3	16.6574		0.500503	3	16.1529		0.184285	3	21.3896		0.178683	3	1.18749
g105	Effects of External Potassium (K) Supply on Drought Tolerances of Two Contrasting Winter Wheat Cultivars	Poaceae	116.216	39.9935	C3	Drought	K2CO3									0.09	0	0	6	0.11	0.02	0.0489898	6																									9.45954	1.09586
g106	Effects of External Potassium (K) Supply on Drought Tolerances of Two Contrasting Winter Wheat Cultivars	Poaceae	116.216	39.9935	C3	Drought	K2CO3									0.09	0	0	6	0.13	0.03	0.0734847	6																									9.45954	1.09586
g107	Effects of External Potassium (K) Supply on Drought Tolerances of Two Contrasting Winter Wheat Cultivars	Poaceae	116.216	39.9935	C3	Drought	K2CO3									0.09	0	0	6	0.12	0.01	0.0244949	6																									9.45954	1.09586
g108	Effects of External Potassium (K) Supply on Drought Tolerances of Two Contrasting Winter Wheat Cultivars	Poaceae	116.216	39.9935	C3	Drought	K2CO3									0.09	0	0	6	0.1	0.01	0.0244949	6																									9.45954	1.09586
g109	Effects of External Potassium (K) Supply on Drought Tolerances of Two Contrasting Winter Wheat Cultivars	Poaceae	116.216	39.9935	C3	Drought	K2CO3									0.07	0	0	6	0.07	0.01	0.0244949	6																									3.70455	0.539314
g110	Effects of External Potassium (K) Supply on Drought Tolerances of Two Contrasting Winter Wheat Cultivars	Poaceae	116.216	39.9935	C3	Drought	K2CO3									0.07	0	0	6	0.09	0.01	0.0244949	6																									3.70455	0.539314
g111	Effects of External Potassium (K) Supply on Drought Tolerances of Two Contrasting Winter Wheat Cultivars	Poaceae	116.216	39.9935	C3	Drought	K2CO3									0.07	0	0	6	0.11	0.02	0.0489898	6																									3.70455	0.539314
g112	Effects of External Potassium (K) Supply on Drought Tolerances of Two Contrasting Winter Wheat Cultivars	Poaceae	116.216	39.9935	C3	Drought	K2CO3									0.07	0	0	6	0.08	0.01	0.0244949	6																									3.70455	0.539314
g113	Soil and foliar application of potassium enhances fruit yield and quality of tomato under salinity	Solanaceae Juss.	73.075	31.4294	C3	Salt	KNO3																	8.26	0.52	0.900666	3	8.85	0.3	0.519615	3									379.221	12.7693	22.1171	3	426.682	15.232	26.3827	3
g114	Soil and foliar application of potassium enhances fruit yield and quality of tomato under salinity	Solanaceae Juss.	73.075	31.4294	C3	Salt	KNO3																	8.26	0.52	0.900666	3	10.25	0.52	0.900666	3									379.221	12.7693	22.1171	3	477.233	25.1969	43.6424	3
g115	Soil and foliar application of potassium enhances fruit yield and quality of tomato under salinity	Solanaceae Juss.	73.075	31.4294	C3	Salt	KNO3																	5.31	0.15	0.259808	3	5.98	0.15	0.259808	3									511.697	10.0503	17.4076	3	559.5	2.03568	3.52591	3
g116	Soil and foliar application of potassium enhances fruit yield and quality of tomato under salinity	Solanaceae Juss.	73.075	31.4294	C3	Salt	KNO3																	5.31	0.15	0.259808	3	6.49	0.22	0.381051	3									511.697	10.0503	17.4076	3	586.405	15.0327	26.0375	3
g117	Soil and foliar application of potassium enhances fruit yield and quality of tomato under salinity	Solanaceae Juss.	73.075	31.4294	C3	Salt	KNO3																	3.39	0.3	0.519615	3	3.98	0.07	0.121244	3									422.34	15.3459	26.5799	3	452.192	9.82253	17.0131	3
g118	Soil and foliar application of potassium enhances fruit yield and quality of tomato under salinity	Solanaceae Juss.	73.075	31.4294	C3	Salt	KNO3																	3.39	0.3	0.519615	3	4.8	0.3	0.519615	3									422.34	15.3459	26.5799	3	494.7	15.1751	26.284	3
g119	Soil and foliar application of potassium enhances fruit yield and quality of tomato under salinity	Solanaceae Juss.	73.075	31.4294	C3	Salt	KNO3																	2.21	0.15	0.259808	3	2.58	0.22	0.381051	3									276.526	25.624	44.3821	3	324.101	17.8087	30.8455	3
g120	Soil and foliar application of potassium enhances fruit yield and quality of tomato under salinity	Solanaceae Juss.	73.075	31.4294	C3	Salt	KNO3																	2.21	0.15	0.259808	3	3.1	0.22	0.381051	3									276.526	25.624	44.3821	3	356.245	12.7123	22.0184	3
g121	EFFECTS OF POTASSIUM APPLICATION AND SOIL MOISTURE ON THE GROWTH OF Corymbia citriodora PLANTS	Myrtaceae Juss.	-48.3204	-21.2554	C3	Drought	KCl	27.61		0.202288	6	27.24		0.224463	6	12.23		0.170117	6	14.33		0.160452	6	59.69		1.6399	6	62.49		1.58059	6	1186.2		27.1853	6	1232.8		26.3408	6
g122	EFFECTS OF POTASSIUM APPLICATION AND SOIL MOISTURE ON THE GROWTH OF Corymbia citriodora PLANTS	Myrtaceae Juss.	-48.3204	-21.2554	C3	Drought	KCl	27.61		0.202288	6	30.91		0.254705	6	12.23		0.170117	6	15.05		0.168514	6	59.69		1.6399	6	66.65		1.68581	6	1186.2		27.1853	6	1288.7		27.5352	6
g123	EFFECTS OF POTASSIUM APPLICATION AND SOIL MOISTURE ON THE GROWTH OF Corymbia citriodora PLANTS	Myrtaceae Juss.	-48.3204	-21.2554	C3	Drought	KCl	27.61		0.202288	6	28.08		0.231385	6	12.23		0.170117	6	14.48		0.162132	6	59.69		1.6399	6	61.22		1.54846	6	1186.2		27.1853	6	1152.9		24.6337	6
g124	EFFECTS OF POTASSIUM APPLICATION AND SOIL MOISTURE ON THE GROWTH OF Corymbia citriodora PLANTS	Myrtaceae Juss.	-48.3204	-21.2554	C3	Drought	KCl	27.62		0.202361	6	29.59		0.243828	6	14.96		0.20809	6	13.13		0.147016	6	62.49		1.71682	6	62.66		1.58488	6	1015.5		23.2732	6	1143.5		24.4328	6
g125	EFFECTS OF POTASSIUM APPLICATION AND SOIL MOISTURE ON THE GROWTH OF Corymbia citriodora PLANTS	Myrtaceae Juss.	-48.3204	-21.2554	C3	Drought	KCl	27.62		0.202361	6	27.52		0.22677	6	14.96		0.20809	6	14.45		0.161796	6	62.49		1.71682	6	61.28		1.54998	6	1015.5		23.2732	6	950.6		20.3112	6
g126	EFFECTS OF POTASSIUM APPLICATION AND SOIL MOISTURE ON THE GROWTH OF Corymbia citriodora PLANTS	Myrtaceae Juss.	-48.3204	-21.2554	C3	Drought	KCl	27.62		0.202361	6	28		0.230726	6	14.96		0.20809	6	14.55		0.162915	6	62.49		1.71682	6	61.9		1.56566	6	1015.5		23.2732	6	1154.1		24.6593	6
g127	Potassium fertilization mitigates the adverse effects of drought on selected Zea mays cultivars	Poaceae	108.4	34.3333	C4	Drought	KCl																	85.06		2.3369	17	88.56		2.23998	17									44.01		0.080271	17	47.74		0.0800999	17
g128	Potassium fertilization mitigates the adverse effects of drought on selected Zea mays cultivars	Poaceae	108.4	34.3333	C4	Drought	KCl																	74.45		2.04541	17	83.13		2.10264	17									40.24		0.0733948	17	44.76		0.0750999	17
g129	Effects of Potassium Sulfate on Adaptability of Sugarcane Cultivars to Salt Stress under Hydroponic Conditions	Poaceae	73.0833	31.4167	C4	Salt	K2SO4									0.59		0.00820677	3	1.87		0.0209383	3
g130	Effects of Potassium Sulfate on Adaptability of Sugarcane Cultivars to Salt Stress under Hydroponic Conditions	Poaceae	73.0833	31.4167	C4	Salt	K2SO4									0.59		0.00820677	3	1.9		0.0212742	3
g131	Effects of Potassium Sulfate on Adaptability of Sugarcane Cultivars to Salt Stress under Hydroponic Conditions	Poaceae	73.0833	31.4167	C4	Salt	K2SO4									1.49		0.0207256	3	1.65		0.0184749	3
g132	Effects of Potassium Sulfate on Adaptability of Sugarcane Cultivars to Salt Stress under Hydroponic Conditions	Poaceae	73.0833	31.4167	C4	Salt	K2SO4									1.49		0.0207256	3	1.6		0.0179151	3
g133	Application of potassium polyacrylate increases soil water status and improves growth of bermudagrass (Cynodon dactylon) under drought stress condition	Poaceae	114.42	30.5427	C4	Drought	NA
g134	Effect of Potassium Nitrate Seed Priming on Allometry of Drought-Stressed Cotton (Gossypium hirsutum L.)	Malvaceae	73.135	31.4504	C3	Drought	KNO3									0.12	0	0	3	0.1	0.01	0.0173205	3									15.2	0.4	0.69282	3	22.7	0.3	0.519615	3
g135	Effect of Potassium Nitrate Seed Priming on Allometry of Drought-Stressed Cotton (Gossypium hirsutum L.)	Malvaceae	73.135	31.4504	C3	Drought	KNO3									0.12	0	0	3	0.08	0.01	0.0173205	3									15.2	0.4	0.69282	3	20.8	1	1.73205	3
g136	Effect of Potassium Nitrate Seed Priming on Allometry of Drought-Stressed Cotton (Gossypium hirsutum L.)	Malvaceae	73.135	31.4504	C3	Drought	KNO3									0.06	0	0	3	0.11	0.01	0.0173205	3									15.1	0.3	0.519615	3	21.1	0.5	0.866025	3
g137	Effect of Potassium Nitrate Seed Priming on Allometry of Drought-Stressed Cotton (Gossypium hirsutum L.)	Malvaceae	73.135	31.4504	C3	Drought	KNO3									0.06	0	0	3	0.15	0	0	3									15.1	0.3	0.519615	3	26.9	0.1	0.173205	3
g138	Adequate potassium application enhances salt tolerance of moderate-halophyte Sophora alopecuroides	Fabaceae	117.119	36.1939	C3	Salt	K2CO3																																									2.29146	0.205448
g139	Adequate potassium application enhances salt tolerance of moderate-halophyte Sophora alopecuroides	Fabaceae	117.119	36.1939	C3	Salt	K2CO3																																									2.29146	0.205448
g140	Adequate potassium application enhances salt tolerance of moderate-halophyte Sophora alopecuroides	Fabaceae	117.119	36.1939	C3	Salt	K2CO3																																									2.29146	0.205448
g141	Male poplars have a stronger ability to balance growth and carbohydrateaccumulation than do females in response to a short-term potassiumdeficiency	Salicaceae Mirb.	101.583	36.9333	C3	Salt	NA	5	0.8	1.6	4	6.08	0.4	0.8	4	1.43	0.2	0.4	4	1.7	0.1	0.2	4	9.14	0.89	1.78	4	10.7	0.55	1.1	4																	5.44	1.93
g142	Male poplars have a stronger ability to balance growth and carbohydrateaccumulation than do females in response to a short-term potassiumdeficiency	Salicaceae Mirb.	101.583	36.9333	C3	Salt	NA	3.91	0.43	0.86	4	4.09	0.8	1.6	4	0.94	0.16	0.32	4	0.82	0.04	0.08	4	7.97	0.68	1.36	4	7.51	0.44	0.88	4																	12.03	2.3
g143	External potassium (K) application improves salinity tolerance by promoting Na"-exclusion,K-accumulation and osmotic adjustment in contrasting peanut cultivarsd	Fabaceae	71.5724	22.6708	C3	Salt	K2O																																	11.6509	0.128416	0.222424	3	12.2086	0.631492	1.09378	3	25.4518	1.26506
g144	External potassium (K) application improves salinity tolerance by promoting Na"-exclusion,K-accumulation and osmotic adjustment in contrasting peanut cultivarsd	Fabaceae	71.5724	22.6708	C3	Salt	K2O																																	9.18321	0.708475	1.22711	3	10.7499	0.0949676	0.164489	3	22.6506	0.271084
g145	External potassium (K) application improves salinity tolerance by promoting Na"-exclusion,K-accumulation and osmotic adjustment in contrasting peanut cultivarsd	Fabaceae	71.5724	22.6708	C3	Salt	K2O																																	9.38542	0.164554	0.285017	3	10.6139	0.266245	0.46115	3	27.8012	0.542169
g146	External potassium (K) application improves salinity tolerance by promoting Na"-exclusion,K-accumulation and osmotic adjustment in contrasting peanut cultivarsd	Fabaceae	71.5724	22.6708	C3	Salt	K2O																																	7.2921	0.297341	0.51501	3	8.41876	0.294315	0.509769	3	23.1928	0.993976
g147	Sugar beet yield and industrial sugar contents improved by potassium fertilization under scarce and adequate moisture conditions	Chenopodiaceae	73.075	31.4294	C3	Drought	K2SO4									103.748	4.09341	8.18682	4	124.634	1.68647	3.37294	4																	1.98602		0.185877	4	2.85231		0.126191	4
g148	Sugar beet yield and industrial sugar contents improved by potassium fertilization under scarce and adequate moisture conditions	Chenopodiaceae	73.075	31.4294	C3	Drought	K2SO4									103.748	4.09341	8.18682	4	138.234	2.45927	4.91853	4																	1.98602		0.185877	4	3.44298		0.164134	4
g149	Combined effects of high relative humidity and K* supply mitigates damage caused by salt stress on growth, photosynthesis and ion homeostasis in J. curcas plants	Euphorbiaceae Juss.	-35.2015	-5.83973	C4	Salt	KCl									0.0995239		0.00138436	4	0.175871		0.00196921	4																									6.99413
g150	Combined effects of high relative humidity and K* supply mitigates damage caused by salt stress on growth, photosynthesis and ion homeostasis in J. curcas plants	Euphorbiaceae Juss.	-35.2015	-5.83973	C4	Salt	KCl									0.100354		0.0013959	4	0.147933		0.00165639	4																									3.16716
g151	K-priming positively modulates growth and nutrient status of salt stressed cotton (Gossypium hirsutum) seedlings	Malvaceae	73.135	31.4504	C3	Salt	KNO3									0.24868		0.015675	4	0.256314		0.00704758	4
g152	K-priming positively modulates growth and nutrient status of salt stressed cotton (Gossypium hirsutum) seedlings	Malvaceae	73.135	31.4504	C3	Salt	KNO3									0.24868		0.015675	4	0.262331		0.018494	4
g153	K-priming positively modulates growth and nutrient status of salt stressed cotton (Gossypium hirsutum) seedlings	Malvaceae	73.135	31.4504	C3	Salt	K2HPO4									0.27006		0.0170466	4	0.288951		0.0343203	4
g154	K-priming positively modulates growth and nutrient status of salt stressed cotton (Gossypium hirsutum) seedlings	Malvaceae	73.135	31.4504	C3	Salt	K2HPO4									0.27006		0.0170466	4	0.289424		0.0128559	4
g155	K-priming positively modulates growth and nutrient status of salt stressed cotton (Gossypium hirsutum) seedlings	Malvaceae	73.135	31.4504	C3	Salt	K2SO4									0.417502		0.0139526	4	0.422887		0.0571934	4
g156	K-priming positively modulates growth and nutrient status of salt stressed cotton (Gossypium hirsutum) seedlings	Malvaceae	73.135	31.4504	C3	Salt	K2SO4									0.417502		0.0139526	4	0.449852		0.0256893	4
g157	K-priming positively modulates growth and nutrient status of salt stressed cotton (Gossypium hirsutum) seedlings	Malvaceae	73.135	31.4504	C3	Salt	KNO3									0.393344		0.0278782	4	0.37504		0.0276902	4
g158	K-priming positively modulates growth and nutrient status of salt stressed cotton (Gossypium hirsutum) seedlings	Malvaceae	73.135	31.4504	C3	Salt	KNO3									0.393344		0.0278782	4	0.390081		0.0258505	4
g159	K-priming positively modulates growth and nutrient status of salt stressed cotton (Gossypium hirsutum) seedlings	Malvaceae	73.135	31.4504	C3	Salt	K2HPO4									0.658193		0.0319831	4	0.658944		0.0125854	4
g160	K-priming positively modulates growth and nutrient status of salt stressed cotton (Gossypium hirsutum) seedlings	Malvaceae	73.135	31.4504	C3	Salt	K2HPO4									0.658193		0.0319831	4	0.691706		0.015674	4
g161	K-priming positively modulates growth and nutrient status of salt stressed cotton (Gossypium hirsutum) seedlings	Malvaceae	73.135	31.4504	C3	Salt	K2SO4									0.382758		0.0286635	4	0.360993		0.0191667	4
g162	K-priming positively modulates growth and nutrient status of salt stressed cotton (Gossypium hirsutum) seedlings	Malvaceae	73.135	31.4504	C3	Salt	K2SO4									0.382758		0.0286635	4	0.368123		0.0288367	4
g163	Potassium up-regulates antioxidant metabolism and alleviates growth inhibition under water and osmotic stress in wheat (Triticum aestivum L)	Poaceae	78.1981	26.202	C3	Drought	K2O																	13.3	1.7	3.4	4	15	1.3	2.6	4	4.8	0.03	0.06	4	5.7	0.06	0.12	4
g164	Potassium up-regulates antioxidant metabolism and alleviates growth inhibition under water and osmotic stress in wheat (Triticum aestivum L)	Poaceae	78.1981	26.202	C3	Drought	K2O																	13.3	1.7	3.4	4	18	0.2	0.4	4	4.8	0.03	0.06	4	5.8	0.06	0.12	4
g165	Potassium up-regulates antioxidant metabolism and alleviates growth inhibition under water and osmotic stress in wheat (Triticum aestivum L)	Poaceae	78.1981	26.202	C3	Drought	K2O																	13.3	1.7	3.4	4	23.3	3.7	7.4	4	4.8	0.03	0.06	4	5.76	0.02	0.04	4
g166	Potassium up-regulates antioxidant metabolism and alleviates growth inhibition under water and osmotic stress in wheat (Triticum aestivum L)	Poaceae	78.1981	26.202	C3	Drought	K2O																	23.3	3.7	7.4	4	29.6	3.5	7	4	5.43	0.04	0.08	4	6.08	0.02	0.04	4
g167	Potassium up-regulates antioxidant metabolism and alleviates growth inhibition under water and osmotic stress in wheat (Triticum aestivum L)	Poaceae	78.1981	26.202	C3	Drought	K2O																	23.3	3.7	7.4	4	28	3.3	6.6	4	5.43	0.04	0.08	4	6.13	0.04	0.08	4
g168	Potassium up-regulates antioxidant metabolism and alleviates growth inhibition under water and osmotic stress in wheat (Triticum aestivum L)	Poaceae	78.1981	26.202	C3	Drought	K2O																	23.3	3.7	7.4	4	33	2.6	5.2	4	5.43	0.04	0.08	4	6.63	0.01	0.02	4
g169	Potassium up-regulates antioxidant metabolism and alleviates growth inhibition under water and osmotic stress in wheat (Triticum aestivum L)	Poaceae	78.1981	26.202	C3	Drought	K2O
g170	Potassium up-regulates antioxidant metabolism and alleviates growth inhibition under water and osmotic stress in wheat (Triticum aestivum L)	Poaceae	78.1981	26.202	C3	Drought	K2O
g171	Potassium up-regulates antioxidant metabolism and alleviates growth inhibition under water and osmotic stress in wheat (Triticum aestivum L)	Poaceae	78.1981	26.202	C3	Drought	K2O
g172	Potassium up-regulates antioxidant metabolism and alleviates growth inhibition under water and osmotic stress in wheat (Triticum aestivum L)	Poaceae	78.1981	26.202	C3	Drought	K2O
g173	Salinity Stress Induced Alterations in Antioxidant metabolism and Nitrogen Assimilation in wheat (Triticum aestivum L) as influenced by Potassium Supplementation	Poaceae	78.1981	26.202	C3	Salt	K2O
g174	Salinity Stress Induced Alterations in Antioxidant metabolism and Nitrogen Assimilation in wheat (Triticum aestivum L) as influenced by Potassium Supplementation	Poaceae	78.1981	26.202	C3	Salt	K2O
g175	Salinity Stress Induced Alterations in Antioxidant metabolism and Nitrogen Assimilation in wheat (Triticum aestivum L) as influenced by Potassium Supplementation	Poaceae	78.1981	26.202	C3	Salt	K2O
g176	Salinity Stress Induced Alterations in Antioxidant metabolism and Nitrogen Assimilation in wheat (Triticum aestivum L) as influenced by Potassium Supplementation	Poaceae	78.1981	26.202	C3	Salt	K2O
g177	Salinity Stress Induced Alterations in Antioxidant metabolism and Nitrogen Assimilation in wheat (Triticum aestivum L) as influenced by Potassium Supplementation	Poaceae	78.1981	26.202	C3	Salt	K2O
g178	Salinity Stress Induced Alterations in Antioxidant metabolism and Nitrogen Assimilation in wheat (Triticum aestivum L) as influenced by Potassium Supplementation	Poaceae	78.1981	26.202	C3	Salt	K2O
g179	Salinity Stress Induced Alterations in Antioxidant metabolism and Nitrogen Assimilation in wheat (Triticum aestivum L) as influenced by Potassium Supplementation	Poaceae	78.1981	26.202	C3	Salt	K2O
g180	Salinity Stress Induced Alterations in Antioxidant metabolism and Nitrogen Assimilation in wheat (Triticum aestivum L) as influenced by Potassium Supplementation	Poaceae	78.1981	26.202	C3	Salt	K2O
g181	Salinity Stress Induced Alterations in Antioxidant metabolism and Nitrogen Assimilation in wheat (Triticum aestivum L) as influenced by Potassium Supplementation	Poaceae	78.1981	26.202	C3	Salt	K2O
g182	Salinity Stress Induced Alterations in Antioxidant metabolism and Nitrogen Assimilation in wheat (Triticum aestivum L) as influenced by Potassium Supplementation	Poaceae	78.1981	26.202	C3	Salt	K2O
g183	Alleviation of water and osmotic stress-induced changes in nitrogen metabolizing enzymes in Triticum aestivum L. cultivars by potassium	Poaceae	78.1981	26.202	C3	Drought	NA									0.0391	0.002	0.004	4	0.0413	0.001	0.002	4
g184	Alleviation of water and osmotic stress-induced changes in nitrogen metabolizing enzymes in Triticum aestivum L. cultivars by potassium	Poaceae	78.1981	26.202	C3	Drought	NA									0.0301	0.003	0.006	4	0.0335	0.001	0.002	4
g185	Alleviation of water and osmotic stress-induced changes in nitrogen metabolizing enzymes in Triticum aestivum L. cultivars by potassium	Poaceae	78.1981	26.202	C3	Drought	NA									0.019	0.003	0.006	4	0.0211	0.003	0.006	4
g186	Alleviation of water and osmotic stress-induced changes in nitrogen metabolizing enzymes in Triticum aestivum L. cultivars by potassium	Poaceae	78.1981	26.202	C3	Drought	NA									0.0151	0.001	0.002	4	0.0163	0.002	0.004	4
g187	Alleviation of water and osmotic stress-induced changes in nitrogen metabolizing enzymes in Triticum aestivum L. cultivars by potassium	Poaceae	78.1981	26.202	C3	Drought	NA
g188	Alleviation of water and osmotic stress-induced changes in nitrogen metabolizing enzymes in Triticum aestivum L. cultivars by potassium	Poaceae	78.1981	26.202	C3	Drought	NA
g189	Alleviation of water and osmotic stress-induced changes in nitrogen metabolizing enzymes in Triticum aestivum L. cultivars by potassium	Poaceae	78.1981	26.202	C3	Drought	NA
g190	Alleviation of water and osmotic stress-induced changes in nitrogen metabolizing enzymes in Triticum aestivum L. cultivars by potassium	Poaceae	78.1981	26.202	C3	Drought	NA
g191	Alleviation of water and osmotic stress-induced changes in nitrogen metabolizing enzymes in Triticum aestivum L. cultivars by potassium	Poaceae	78.1981	26.202	C3	Drought	NA
g192	Alleviation of water and osmotic stress-induced changes in nitrogen metabolizing enzymes in Triticum aestivum L. cultivars by potassium	Poaceae	78.1981	26.202	C3	Drought	NA
g193	Potassium fertilizer improves drought stress alleviation potential in cotton by enhancing photosynthesis and carbohydrate metabolism	Malvaceae	118.843	32.0334	C3	Drought	K2SO4	16.97		0.124333	3	23.63		0.194716	3									71.19		1.95584	3	98.57		2.49317	3																	6.7
g194	Potassium fertilizer improves drought stress alleviation potential in cotton by enhancing photosynthesis and carbohydrate metabolism	Malvaceae	118.843	32.0334	C3	Drought	K2SO4	16.97		0.124333	3	25.12		0.206994	3									71.19		1.95584	3	106.58		2.69577	3																	6.7
g195	Potassium fertilizer improves drought stress alleviation potential in cotton by enhancing photosynthesis and carbohydrate metabolism	Malvaceae	118.843	32.0334	C3	Drought	K2SO4	20.28		0.148584	3	22.31		0.183839	3									81.48		2.23855	3	92.2		2.33205	3																	9
g196	Potassium fertilizer improves drought stress alleviation potential in cotton by enhancing photosynthesis and carbohydrate metabolism	Malvaceae	118.843	32.0334	C3	Drought	K2SO4	20.28		0.148584	3	23.29		0.191914	3									81.48		2.23855	3	94.61		2.39301	3																	9
g197	Yield of and nutrient-water use by maize exposed to moisture stress and K fertilizers in an inceptisol of West Bengal, India	Poaceae	88.35	23.4333	C4	Drought	KCl																																	6.65		0.0121291	3	7.86		0.0131878	3
g198	Yield of and nutrient-water use by maize exposed to moisture stress and K fertilizers in an inceptisol of West Bengal, India	Poaceae	88.35	23.4333	C4	Drought	KCl																																	6.65		0.0121291	3	10.3		0.0172817	3
g199	Yield of and nutrient-water use by maize exposed to moisture stress and K fertilizers in an inceptisol of West Bengal, India	Poaceae	88.35	23.4333	C4	Drought	KCl																																	6.65		0.0121291	3	10.92		0.018322	3
g200	Yield of and nutrient-water use by maize exposed to moisture stress and K fertilizers in an inceptisol of West Bengal, India	Poaceae	88.35	23.4333	C4	Drought	KCl																																	8.46		0.0154304	3	9.46		0.0158723	3
g201	Yield of and nutrient-water use by maize exposed to moisture stress and K fertilizers in an inceptisol of West Bengal, India	Poaceae	88.35	23.4333	C4	Drought	KCl																																	8.46		0.0154304	3	10.17		0.0170636	3
g202	Yield of and nutrient-water use by maize exposed to moisture stress and K fertilizers in an inceptisol of West Bengal, India	Poaceae	88.35	23.4333	C4	Drought	KCl																																	8.46		0.0154304	3	12.57		0.0210904	3
g203	Supplemental potassium mediates antioxidant metabolism, physiological processes, and osmoregulation to confer salt stress tolerance in cabbage (Brassica oleracea L.)	Brassicaceae	74.3067	31.3628	C3	Salt	KNO3																	31.8795	0.476421	0.825185	3	33.9402	0.47285	0.819	3	154.005	1.69355	2.93331	3	152.876	1.69355	2.93331	3									14.9502	0.12827
g204	Supplemental potassium mediates antioxidant metabolism, physiological processes, and osmoregulation to confer salt stress tolerance in cabbage (Brassica oleracea L.)	Brassicaceae	74.3067	31.3628	C3	Salt	KNO3																	31.8795	0.476421	0.825185	3	34.4366	0.474992	0.822711	3	154.005	1.69355	2.93331	3	155.887	0.94086	1.62962	3									14.9502	0.12827
g205	Supplemental potassium mediates antioxidant metabolism, physiological processes, and osmoregulation to confer salt stress tolerance in cabbage (Brassica oleracea L.)	Brassicaceae	74.3067	31.3628	C3	Salt	KNO3																	27.3724	0.838558	1.45243	3	29.0695	0.720703	1.24829	3	148.36	1.88172	3.25924	3	152.124	2.25806	3.91108	3									13.3502	0.576653
g206	Supplemental potassium mediates antioxidant metabolism, physiological processes, and osmoregulation to confer salt stress tolerance in cabbage (Brassica oleracea L.)	Brassicaceae	74.3067	31.3628	C3	Salt	KNO3																	27.3724	0.838558	1.45243	3	30.4195	0.230711	0.399603	3	148.36	1.88172	3.25924	3	154.946	1.3172	2.28146	3									13.3502	0.576653
g207	Supplemental potassium mediates antioxidant metabolism, physiological processes, and osmoregulation to confer salt stress tolerance in cabbage (Brassica oleracea L.)	Brassicaceae	74.3067	31.3628	C3	Salt	KNO3																	25.631	0.714989	1.2384	3	28.4131	0.592848	1.02684	3	149.489	0.752688	1.30369	3	151.747	0.94086	1.62962	3									12.7752	0.313361
g208	Supplemental potassium mediates antioxidant metabolism, physiological processes, and osmoregulation to confer salt stress tolerance in cabbage (Brassica oleracea L.)	Brassicaceae	74.3067	31.3628	C3	Salt	KNO3																	25.631	0.714989	1.2384	3	29.2724	0.956413	1.65656	3	149.489	0.752688	1.30369	3	146.667	1.69355	2.93331	3									12.7752	0.313361
g209	Supplemental potassium mediates antioxidant metabolism, physiological processes, and osmoregulation to confer salt stress tolerance in cabbage (Brassica oleracea L.)	Brassicaceae	74.3067	31.3628	C3	Salt	KNO3																	24.0053	0.959985	1.66274	3	24.9917	0.714274	1.23716	3	141.774	1.3172	2.28146	3	147.608	1.3172	2.28146	3									12.0253	0.486639
g210	Supplemental potassium mediates antioxidant metabolism, physiological processes, and osmoregulation to confer salt stress tolerance in cabbage (Brassica oleracea L.)	Brassicaceae	74.3067	31.3628	C3	Salt	KNO3																	24.0053	0.959985	1.66274	3	25.136	0.593562	1.02808	3	141.774	1.3172	2.28146	3	145.914	1.12903	1.95554	3									12.0253	0.486639
g211	Supplemental potassium mediates antioxidant metabolism, physiological processes, and osmoregulation to confer salt stress tolerance in cabbage (Brassica oleracea L.)	Brassicaceae	74.3067	31.3628	C3	Salt	KNO3																	24.5868	0.385675	0.668009	3	24.3939	0.578512	1.00201	3	143.815	1.96185	3.39803	3	143.651	1.3079	2.26535	3									10.735	0.465514
g212	Supplemental potassium mediates antioxidant metabolism, physiological processes, and osmoregulation to confer salt stress tolerance in cabbage (Brassica oleracea L.)	Brassicaceae	74.3067	31.3628	C3	Salt	KNO3																	24.5868	0.385675	0.668009	3	24.0083	0.578512	1.00201	3	143.815	1.96185	3.39803	3	146.594	1.63488	2.83169	3									10.735	0.465514
g213	Supplemental potassium mediates antioxidant metabolism, physiological processes, and osmoregulation to confer salt stress tolerance in cabbage (Brassica oleracea L.)	Brassicaceae	74.3067	31.3628	C3	Salt	KNO3																	23.6226	0.385675	0.668009	3	24.1047	0.482094	0.835011	3	137.275	1.14441	1.98218	3	137.929	0.980926	1.69901	3									10.2459	0.277733
g214	Supplemental potassium mediates antioxidant metabolism, physiological processes, and osmoregulation to confer salt stress tolerance in cabbage (Brassica oleracea L.)	Brassicaceae	74.3067	31.3628	C3	Salt	KNO3																	23.6226	0.385675	0.668009	3	24.1047	0.385675	0.668009	3	137.275	1.14441	1.98218	3	140.872	0.817439	1.41585	3									10.2459	0.277733
g215	Supplemental potassium mediates antioxidant metabolism, physiological processes, and osmoregulation to confer salt stress tolerance in cabbage (Brassica oleracea L.)	Brassicaceae	74.3067	31.3628	C3	Salt	KNO3																	21.9835	0.482094	0.835011	3	21.7906	0.482094	0.835011	3	133.188	0.653951	1.13268	3	135.64	1.79837	3.11486	3									9.4175	0.343291
g216	Supplemental potassium mediates antioxidant metabolism, physiological processes, and osmoregulation to confer salt stress tolerance in cabbage (Brassica oleracea L.)	Brassicaceae	74.3067	31.3628	C3	Salt	KNO3																	21.9835	0.482094	0.835011	3	22.6584	1.06061	1.83702	3	133.188	0.653951	1.13268	3	135.15	1.3079	2.26535	3									9.4175	0.343291
g217	Supplemental potassium mediates antioxidant metabolism, physiological processes, and osmoregulation to confer salt stress tolerance in cabbage (Brassica oleracea L.)	Brassicaceae	74.3067	31.3628	C3	Salt	KNO3																	17.5482	0.77135	1.33602	3	18.1267	0.482094	0.835011	3	130.409	1.3079	2.26535	3	132.044	1.47139	2.54852	3									9.43123	0.146362
g218	Supplemental potassium mediates antioxidant metabolism, physiological processes, and osmoregulation to confer salt stress tolerance in cabbage (Brassica oleracea L.)	Brassicaceae	74.3067	31.3628	C3	Salt	KNO3																	17.5482	0.77135	1.33602	3	20.5372	0.674931	1.16902	3	130.409	1.3079	2.26535	3	133.188	1.96185	3.39803	3									9.43123	0.146362
g219	Effect of potassium on uptake and translocation of sodium and potassium in Chinese cabbage under NaCl stress	Brassicaceae	115.97	36.45	C3	Salt	K2SO4	256		1.87561	3	303		2.49678	3	44		0.61203	3	39		0.436681	3
g220	Effect of potassium on uptake and translocation of sodium and potassium in Chinese cabbage under NaCl stress	Brassicaceae	115.97	36.45	C3	Salt	K2SO4	256		1.87561	3	326		2.68631	3	44		0.61203	3	47		0.526256	3
g221	Protective effect of potassium application on NaCl induced stress in tomato (Lycopersicon esculentum L.) genotypes	Solanaceae Juss.	70.6455	30.0489	C3	Salt	K2SO4																	15.9066		0.953661	4	16.8683		1.13127	4																	3.95652
g222	Protective effect of potassium application on NaCl induced stress in tomato (Lycopersicon esculentum L.) genotypes	Solanaceae Juss.	70.6455	30.0489	C3	Salt	K2SO4																	15.9066		0.953661	4	14.4137		0.409626	4																	3.95652
g223	Protective effect of potassium application on NaCl induced stress in tomato (Lycopersicon esculentum L.) genotypes	Solanaceae Juss.	70.6455	30.0489	C3	Salt	K2SO4																	11.2951		1.04007	4	13.5033		0.761649	4																	3.80435
g224	Protective effect of potassium application on NaCl induced stress in tomato (Lycopersicon esculentum L.) genotypes	Solanaceae Juss.	70.6455	30.0489	C3	Salt	K2SO4																	11.2951		1.04007	4	11.6327		0.865655	4																	3.80435
g225	Water relations of two Sicilian grapevine cultivars in response to potassium availability and drought stress	Vitaceae Juss.	13.9155	37.9889	C3	Drought	K2SO4
g226	Water relations of two Sicilian grapevine cultivars in response to potassium availability and drought stress	Vitaceae Juss.	13.9155	37.9889	C3	Drought	K2SO4
g227	Potassium Application Improves Grain Yield and Alleviates Drought Susceptibility in Diverse Maize Hybrids	Poaceae	41.4713	20.0217	C4	Drought	KCl																																	9.8		0.0178745	3	10.3		0.0172817	3
g228	Potassium Application Improves Grain Yield and Alleviates Drought Susceptibility in Diverse Maize Hybrids	Poaceae	41.4713	20.0217	C4	Drought	KCl																																	9.8		0.0178745	3	11.2		0.0187918	3
g229	Potassium Application Improves Grain Yield and Alleviates Drought Susceptibility in Diverse Maize Hybrids	Poaceae	41.4713	20.0217	C4	Drought	KCl																																	8.5		0.0155034	3	10.3		0.0172817	3
g230	Potassium Application Improves Grain Yield and Alleviates Drought Susceptibility in Diverse Maize Hybrids	Poaceae	41.4713	20.0217	C4	Drought	KCl																																	8.5		0.0155034	3	11.4		0.0191273	3
g231	Potassium Application Improves Grain Yield and Alleviates Drought Susceptibility in Diverse Maize Hybrids	Poaceae	41.4713	20.0217	C4	Drought	KCl																																	8.6		0.0156858	3	10.1		0.0169461	3
g232	Potassium Application Improves Grain Yield and Alleviates Drought Susceptibility in Diverse Maize Hybrids	Poaceae	41.4713	20.0217	C4	Drought	KCl																																	8.6		0.0156858	3	10.3		0.0172817	3
g233	Potassium Application Improves Grain Yield and Alleviates Drought Susceptibility in Diverse Maize Hybrids	Poaceae	41.4713	20.0217	C4	Drought	KCl																																	10.3		0.0187864	3	11.3		0.0189595	3
g234	Potassium Application Improves Grain Yield and Alleviates Drought Susceptibility in Diverse Maize Hybrids	Poaceae	41.4713	20.0217	C4	Drought	KCl																																	10.3		0.0187864	3	11.7		0.0196307	3
g235	Potassium Application Improves Grain Yield and Alleviates Drought Susceptibility in Diverse Maize Hybrids	Poaceae	41.4713	20.0217	C4	Drought	KCl																																	9.4		0.0171449	3	10.2		0.0171139	3
g236	Potassium Application Improves Grain Yield and Alleviates Drought Susceptibility in Diverse Maize Hybrids	Poaceae	41.4713	20.0217	C4	Drought	KCl																																	9.4		0.0171449	3	10.6		0.0177851	3
g237	Potassium Application Improves Grain Yield and Alleviates Drought Susceptibility in Diverse Maize Hybrids	Poaceae	41.4713	20.0217	C4	Drought	KCl																																	9.9		0.0180569	3	10.7		0.0179528	3
g238	Potassium Application Improves Grain Yield and Alleviates Drought Susceptibility in Diverse Maize Hybrids	Poaceae	41.4713	20.0217	C4	Drought	KCl																																	9.9		0.0180569	3	11.2		0.0187918	3
g239	Potassium Application Improves Grain Yield and Alleviates Drought Susceptibility in Diverse Maize Hybrids	Poaceae	41.4713	20.0217	C4	Drought	KCl																																	10		0.0182393	3	10.4		0.0174495	3
g240	Potassium Application Improves Grain Yield and Alleviates Drought Susceptibility in Diverse Maize Hybrids	Poaceae	41.4713	20.0217	C4	Drought	KCl																																	10		0.0182393	3	10.3		0.0172817	3
g241	Potassium Application Improves Grain Yield and Alleviates Drought Susceptibility in Diverse Maize Hybrids	Poaceae	41.4713	20.0217	C4	Drought	KCl																																	8.6		0.0156858	3	10.2		0.0171139	3
g242	Potassium Application Improves Grain Yield and Alleviates Drought Susceptibility in Diverse Maize Hybrids	Poaceae	41.4713	20.0217	C4	Drought	KCl																																	8.6		0.0156858	3	9.4		0.0157717	3
g243	Potassium supply promotes the mitigation of NaCl-induced effects on leaf photochemistry, metabolism and morphology of Setaria viridis	Poaceae	-43.1729	-22.9068	C4	Salt	KCl
g244	Potassium supply promotes the mitigation of NaCl-induced effects on leaf photochemistry, metabolism and morphology of Setaria viridis	Poaceae	-43.1729	-22.9068	C4	Salt	KCl
g245	Potassium supply promotes the mitigation of NaCl-induced effects on leaf photochemistry, metabolism and morphology of Setaria viridis	Poaceae	-43.1729	-22.9068	C4	Salt	KCl
g246	Potassium supply promotes the mitigation of NaCl-induced effects on leaf photochemistry, metabolism and morphology of Setaria viridis	Poaceae	-43.1729	-22.9068	C4	Salt	KCl
g247	Potassium fertilization improves growth, yield and seed quality of sunflower (Helianthus annuus L.) under drought stress at different growth stages	Asteraceae Bercht.	-43.1729	-22.9068	C4	Drought	K2SO4																																	2109		3.84666	3	2165		3.63251	3
g248	Potassium fertilization improves growth, yield and seed quality of sunflower (Helianthus annuus L.) under drought stress at different growth stages	Asteraceae Bercht.	-43.1729	-22.9068	C4	Drought	K2SO4																																	2109		3.84666	3	2212		3.71137	3
g249	Potassium fertilization improves growth, yield and seed quality of sunflower (Helianthus annuus L.) under drought stress at different growth stages	Asteraceae Bercht.	-43.1729	-22.9068	C4	Drought	K2SO4																																	2109		3.84666	3	2249		3.77345	3
g250	Potassium fertilization improves growth, yield and seed quality of sunflower (Helianthus annuus L.) under drought stress at different growth stages	Asteraceae Bercht.	-43.1729	-22.9068	C4	Drought	K2SO4																																	2382		4.34459	3	2431		4.07882	3
g251	Potassium fertilization improves growth, yield and seed quality of sunflower (Helianthus annuus L.) under drought stress at different growth stages	Asteraceae Bercht.	-43.1729	-22.9068	C4	Drought	K2SO4																																	2382		4.34459	3	2521		4.22982	3
g252	Potassium fertilization improves growth, yield and seed quality of sunflower (Helianthus annuus L.) under drought stress at different growth stages	Asteraceae Bercht.	-43.1729	-22.9068	C4	Drought	K2SO4																																	2382		4.34459	3	2534		4.25163	3
g253	Potassium fertilization improves growth, yield and seed quality of sunflower (Helianthus annuus L.) under drought stress at different growth stages	Asteraceae Bercht.	-43.1729	-22.9068	C4	Drought	K2SO4																																	2559		4.66743	3	2609		4.37747	3
g254	Potassium fertilization improves growth, yield and seed quality of sunflower (Helianthus annuus L.) under drought stress at different growth stages	Asteraceae Bercht.	-43.1729	-22.9068	C4	Drought	K2SO4																																	2559		4.66743	3	2682		4.49995	3
g255	Potassium fertilization improves growth, yield and seed quality of sunflower (Helianthus annuus L.) under drought stress at different growth stages	Asteraceae Bercht.	-43.1729	-22.9068	C4	Drought	K2SO4																																	2559		4.66743	3	2690		4.51338	3
g256	Synergistic effect of Si and K in improving the growth, ion distribution and partitioning of Lolium perenne L. under saline-alkali stress	Poaceae	112.57	37.8097	C3	Salt	KNO3																	0.35	0.01	0.0244949	6	0.5	0.01	0.0244949	6
g257	Synergistic effect of Si and K in improving the growth, ion distribution and partitioning of Lolium perenne L. under saline-alkali stress	Poaceae	112.57	37.8097	C3	Salt	KNO3																	0.47	0.01	0.0244949	6	0.54	0.01	0.0244949	6
g258	Synergistic effect of Si and K in improving the growth, ion distribution and partitioning of Lolium perenne L. under saline-alkali stress	Poaceae	112.57	37.8097	C3	Salt	KNO3																	0.41	0.01	0.0244949	6	0.47	0.01	0.0244949	6
g259	Synergistic effect of Si and K in improving the growth, ion distribution and partitioning of Lolium perenne L. under saline-alkali stress	Poaceae	112.57	37.8097	C3	Salt	KNO3																	0.44	0.01	0.0244949	6	0.57	0.01	0.0244949	6
g260	Arbuscular Mycorrhizal Fungus and Exogenous Potassium Application Improved Lycium barbarum Salt Tolerance	Solanaceae Juss.	107.983	34.2333	C3	Salt	K2SO4																																									0.801956
g261	Arbuscular Mycorrhizal Fungus and Exogenous Potassium Application Improved Lycium barbarum Salt Tolerance	Solanaceae Juss.	107.983	34.2333	C3	Salt	K2SO4																																									0.801956
g262	Arbuscular Mycorrhizal Fungus and Exogenous Potassium Application Improved Lycium barbarum Salt Tolerance	Solanaceae Juss.	107.983	34.2333	C3	Salt	K2SO4																																									2.15159
g263	Arbuscular Mycorrhizal Fungus and Exogenous Potassium Application Improved Lycium barbarum Salt Tolerance	Solanaceae Juss.	107.983	34.2333	C3	Salt	K2SO4																																									2.15159
g264	Potassium application alleviates the negative effects of salt stress on cotton (Gossypium hirsutum L.) yield by improving the ionic homeostasis,photosynthetic capacity and carbohydrate metabolism of the leaf subtending the cotton boll	Malvaceae	120.567	33.4	C3	Salt	K2SO4																																	1678		3.06055	3	2063		3.46137	3	9.90581
g265	Potassium application alleviates the negative effects of salt stress on cotton (Gossypium hirsutum L.) yield by improving the ionic homeostasis,photosynthetic capacity and carbohydrate metabolism of the leaf subtending the cotton boll	Malvaceae	120.567	33.4	C3	Salt	K2SO4																																	2016		3.67703	3	2458		4.12412	3	12.7419
g266	Potassium application alleviates the negative effects of salt stress on cotton (Gossypium hirsutum L.) yield by improving the ionic homeostasis,photosynthetic capacity and carbohydrate metabolism of the leaf subtending the cotton boll	Malvaceae	120.567	33.4	C3	Salt	K2SO4																																	1678		3.06055	3	2265		3.8003	3	9.90581
g267	Potassium application alleviates the negative effects of salt stress on cotton (Gossypium hirsutum L.) yield by improving the ionic homeostasis,photosynthetic capacity and carbohydrate metabolism of the leaf subtending the cotton boll	Malvaceae	120.567	33.4	C3	Salt	K2SO4																																	2016		3.67703	3	2772		4.65096	3	12.7419
g268	Potassium application alleviates the negative effects of salt stress on cotton (Gossypium hirsutum L.) yield by improving the ionic homeostasis,photosynthetic capacity and carbohydrate metabolism of the leaf subtending the cotton boll	Malvaceae	120.567	33.4	C3	Salt	K2SO4																																	1303		2.37658	3	1539		2.58219	3	10.9707
g269	Potassium application alleviates the negative effects of salt stress on cotton (Gossypium hirsutum L.) yield by improving the ionic homeostasis,photosynthetic capacity and carbohydrate metabolism of the leaf subtending the cotton boll	Malvaceae	120.567	33.4	C3	Salt	K2SO4																																	1693		3.08791	3	1958		3.2852	3	13.5205
g270	Potassium application alleviates the negative effects of salt stress on cotton (Gossypium hirsutum L.) yield by improving the ionic homeostasis,photosynthetic capacity and carbohydrate metabolism of the leaf subtending the cotton boll	Malvaceae	120.567	33.4	C3	Salt	K2SO4																																	1303		2.37658	3	1626		2.72816	3	10.9707
g271	Potassium application alleviates the negative effects of salt stress on cotton (Gossypium hirsutum L.) yield by improving the ionic homeostasis,photosynthetic capacity and carbohydrate metabolism of the leaf subtending the cotton boll	Malvaceae	120.567	33.4	C3	Salt	K2SO4																																	1693		3.08791	3	2140		3.59057	3	13.5205
g272	Potassium-Induced Regulation of Cellular Antioxidant Defense and Improvement of Physiological Processes in Wheat under Water Deficit Condition	Poaceae	90.3563	23.685	C3	Drought	NA																	0.17		0.009	3	0.19		0.011	3
g273	Potassium-Induced Regulation of Cellular Antioxidant Defense and Improvement of Physiological Processes in Wheat under Water Deficit Condition	Poaceae	90.3563	23.685	C3	Drought	NA																	0.17		0.009	3	0.19		0.008	3
g274	Potassium-Induced Regulation of Cellular Antioxidant Defense and Improvement of Physiological Processes in Wheat under Water Deficit Condition	Poaceae	90.3563	23.685	C3	Drought	NA																	0.15		0.007	3	0.17		0.005	3
g275	Potassium-Induced Regulation of Cellular Antioxidant Defense and Improvement of Physiological Processes in Wheat under Water Deficit Condition	Poaceae	90.3563	23.685	C3	Drought	NA																	0.15		0.007	3	0.16		0.004	3
g276	Potassium induces carbohydrates accumulation by enhancing morpho-physiological and biochemical attributes in soybean under salinity	Fabaceae	-84.4791	42.7251	C3	Salt	K2SO4																																									11.4987	0.50256
g277	Potassium induces carbohydrates accumulation by enhancing morpho-physiological and biochemical attributes in soybean under salinity	Fabaceae	-84.4791	42.7251	C3	Salt	K2SO4																																									9.59226	0.83248
g278	Effect of potassium fertilizer on the growth, physiological parameters, and water status of Brassica juncea cultivars under different irrigation regimes	Brassicaceae	77.3667	30.5833	C3	Drought	K2SO4																	4.55		0.385	3	5.65		1.034	3
g279	Effect of potassium fertilizer on the growth, physiological parameters, and water status of Brassica juncea cultivars under different irrigation regimes	Brassicaceae	77.3667	30.5833	C3	Drought	K2SO4																	4.55		0.385	3	13.49		0.975	3
g280	Effect of potassium fertilizer on the growth, physiological parameters, and water status of Brassica juncea cultivars under different irrigation regimes	Brassicaceae	77.3667	30.5833	C3	Drought	K2SO4																	3.09		0.487	3	4.57		0.428	3
g281	Effect of potassium fertilizer on the growth, physiological parameters, and water status of Brassica juncea cultivars under different irrigation regimes	Brassicaceae	77.3667	30.5833	C3	Drought	K2SO4																	3.09		0.487	3	10.34		0.385	3
g282	Effect of potassium fertilizer on the growth, physiological parameters, and water status of Brassica juncea cultivars under different irrigation regimes	Brassicaceae	77.3667	30.5833	C3	Drought	K2SO4																	3.06		0.399	3	4.12		0.287	3
g283	Effect of potassium fertilizer on the growth, physiological parameters, and water status of Brassica juncea cultivars under different irrigation regimes	Brassicaceae	77.3667	30.5833	C3	Drought	K2SO4																	3.06		0.399	3	10.18		0.293	3
g284	Effect of potassium fertilizer on the growth, physiological parameters, and water status of Brassica juncea cultivars under different irrigation regimes	Brassicaceae	77.3667	30.5833	C3	Drought	K2SO4																	5.2		1.034	3	6.25		0.524	3
g285	Effect of potassium fertilizer on the growth, physiological parameters, and water status of Brassica juncea cultivars under different irrigation regimes	Brassicaceae	77.3667	30.5833	C3	Drought	K2SO4																	5.2		1.034	3	13.81		0.371	3
g286	Effect of potassium fertilizer on the growth, physiological parameters, and water status of Brassica juncea cultivars under different irrigation regimes	Brassicaceae	77.3667	30.5833	C3	Drought	K2SO4																	3.15		0.536	3	4.82		1.045	3
g287	Effect of potassium fertilizer on the growth, physiological parameters, and water status of Brassica juncea cultivars under different irrigation regimes	Brassicaceae	77.3667	30.5833	C3	Drought	K2SO4																	3.15		0.536	3	11.26		1.634	3
g288	Effect of potassium fertilizer on the growth, physiological parameters, and water status of Brassica juncea cultivars under different irrigation regimes	Brassicaceae	77.3667	30.5833	C3	Drought	K2SO4																	2.92		1.073	3	4.93		0.436	3
g289	Effect of potassium fertilizer on the growth, physiological parameters, and water status of Brassica juncea cultivars under different irrigation regimes	Brassicaceae	77.3667	30.5833	C3	Drought	K2SO4																	2.92		1.073	3	11.22		0.52	3
g290	Mechanistic Insights into Potassium-Conferred Drought Stress Tolerance in Cultivated and Tibetan Wild Barley: Differential Osmoregulation, Nutrient Retention, Secondary Metabolism and Antioxidative Defense Capacity	Poaceae	120.087	30.3087	C3	Drought	KCl									45		2.35	3	51.09		1.03	3
g291	Mechanistic Insights into Potassium-Conferred Drought Stress Tolerance in Cultivated and Tibetan Wild Barley: Differential Osmoregulation, Nutrient Retention, Secondary Metabolism and Antioxidative Defense Capacity	Poaceae	120.087	30.3087	C3	Drought	KCl									33		2.46	3	40		2.46	3
g292	Mechanistic Insights into Potassium-Conferred Drought Stress Tolerance in Cultivated and Tibetan Wild Barley: Differential Osmoregulation, Nutrient Retention, Secondary Metabolism and Antioxidative Defense Capacity	Poaceae	120.087	30.3087	C3	Drought	KCl									34		1.52	3	36		1.52	3
g293	Supplementation of potassium alleviates water stress-induced changes in Sorghum bicolor L	Poaceae	78.1981	26.202	C4	Drought	KCl									0.021	0.003	0.006	4	0.038	0.003	0.006	4
g294	Supplementation of potassium alleviates water stress-induced changes in Sorghum bicolor L	Poaceae	78.1981	26.202	C4	Drought	KCl									0.021	0.003	0.006	4	0.031	0.002	0.004	4
g295	Supplementation of potassium alleviates water stress-induced changes in Sorghum bicolor L	Poaceae	78.1981	26.202	C4	Drought	KCl									0.12	0.002	0.004	4	0.038	0.003	0.006	4
g296	Supplementation of potassium alleviates water stress-induced changes in Sorghum bicolor L	Poaceae	78.1981	26.202	C4	Drought	KCl									0.12	0.002	0.004	4	0.023	0.005	0.01	4
g297	Supplementation of potassium alleviates water stress-induced changes in Sorghum bicolor L	Poaceae	78.1981	26.202	C4	Drought	KCl
g298	Supplementation of potassium alleviates water stress-induced changes in Sorghum bicolor L	Poaceae	78.1981	26.202	C4	Drought	KCl
g299	Potassium silicate combined with glycine betaine improved salt tolerance in Dalbergia odorifera	Fabaceae	109.292	18.7478	C3	Salt	K2SiO3																									0.583828	0.179697	0.359394	4	1.44381	0.257482	0.514964	4									0.021	0.001
g300	Potassium silicate combined with glycine betaine improved salt tolerance in Dalbergia odorifera	Fabaceae	109.292	18.7478	C3	Salt	K2SiO3																									2.0733	0.514041	1.02808	4	1.63977	0.599956	1.19991	4									0.44	0.004
g301	ROLE OF POTASSIUM IN PHYSIOLOGICAL FUNCTIONS OF SPRING MAIZE (Zea mays L.) GROWN UNDER DROUGHT STRESS	Poaceae	74.2333	30.525	C4	Drought	NA																																	6641		12.1127	3	7422		12.4529	3	12.53
g302	ROLE OF POTASSIUM IN PHYSIOLOGICAL FUNCTIONS OF SPRING MAIZE (Zea mays L.) GROWN UNDER DROUGHT STRESS	Poaceae	74.2333	30.525	C4	Drought	NA																																	7198		13.1286	3	10110		16.9629	3	15.13
g303	ROLE OF POTASSIUM IN PHYSIOLOGICAL FUNCTIONS OF SPRING MAIZE (Zea mays L.) GROWN UNDER DROUGHT STRESS	Poaceae	74.2333	30.525	C4	Drought	NA																																	5712		10.4183	3	10930		18.3387	3	15.54
g304	ROLE OF POTASSIUM IN PHYSIOLOGICAL FUNCTIONS OF SPRING MAIZE (Zea mays L.) GROWN UNDER DROUGHT STRESS	Poaceae	74.2333	30.525	C4	Drought	NA																																	7802		14.2303	3	12280		20.6038	3	16.13
g305	ROLE OF POTASSIUM IN PHYSIOLOGICAL FUNCTIONS OF SPRING MAIZE (Zea mays L.) GROWN UNDER DROUGHT STRESS	Poaceae	74.2333	30.525	C4	Drought	NA																																	5132		9.36039	3	6048		10.1475	3	11.35
g306	ROLE OF POTASSIUM IN PHYSIOLOGICAL FUNCTIONS OF SPRING MAIZE (Zea mays L.) GROWN UNDER DROUGHT STRESS	Poaceae	74.2333	30.525	C4	Drought	NA																																	6000		10.9436	3	7837		13.1492	3	14.23
g307	ROLE OF POTASSIUM IN PHYSIOLOGICAL FUNCTIONS OF SPRING MAIZE (Zea mays L.) GROWN UNDER DROUGHT STRESS	Poaceae	74.2333	30.525	C4	Drought	NA																																	5745		10.4785	3	7849		13.1693	3	14.97
g308	ROLE OF POTASSIUM IN PHYSIOLOGICAL FUNCTIONS OF SPRING MAIZE (Zea mays L.) GROWN UNDER DROUGHT STRESS	Poaceae	74.2333	30.525	C4	Drought	NA																																	7019		12.8021	3	10800		18.1206	3	15.73
g309	AMELIORATIVE EFFECTS OF EXOGENOUS ASCORBIC ACID AND POTASSIUM NITRATE ON ANTIOXIDANT DEFENSE SYSTEM AND MINERAL NUTRIENT UPTAKE IN TOMATOES UNDER SALT STRESS	Solanaceae Juss.	11.0542	-1.86972	C3	Salt	KNO3
g310	AMELIORATIVE EFFECTS OF EXOGENOUS ASCORBIC ACID AND POTASSIUM NITRATE ON ANTIOXIDANT DEFENSE SYSTEM AND MINERAL NUTRIENT UPTAKE IN TOMATOES UNDER SALT STRESS	Solanaceae Juss.	11.0542	-1.86972	C3	Salt	KNO3
g311	Alleviation of Salinity-Induced Stress in Lettuce Growth by Potassium Sulphate Using Nutrient Film Technique	Asteraceae Bercht.	24.0333	35.5833	C3	Salt	K2SO4									3.06		0.0425639	5	3.73		0.0417646	5	356.7		9.79982	5	300.3		7.59561	5	12.2		0.279599	5	19.4		0.414514	5									17.3457	1.62803
g312	Alleviation of Salinity-Induced Stress in Lettuce Growth by Potassium Sulphate Using Nutrient Film Technique	Asteraceae Bercht.	24.0333	35.5833	C3	Salt	K2SO4									3.78		0.0525789	5	4.71		0.0527376	5	283.2		7.78051	5	298		7.53744	5	12.6		0.288767	5	10.9		0.232897	5									15.3295	1.10606
g313	Amelioration of Salt Stress in Sugarcane (Saccharum o–cinarum L.) by Supplying Potassium and Silicon in Hydroponics	Poaceae	72.6861	32.074	C4	Salt	KNO3									0.1	0.03	0.0519615	3	1	0.06	0.103923	3
g314	Amelioration of Salt Stress in Sugarcane (Saccharum o–cinarum L.) by Supplying Potassium and Silicon in Hydroponics	Poaceae	72.6861	32.074	C4	Salt	KNO3									0.6	0.06	0.103923	3	1.3	0.19	0.32909	3
g315	Amelioration of Salt Stress in Sugarcane (Saccharum o–cinarum L.) by Supplying Potassium and Silicon in Hydroponics	Poaceae	72.6861	32.074	C4	Salt	KNO3									1	0.31	0.536936	3	2.8	0.13	0.225167	3
g316	Amelioration of Salt Stress in Sugarcane (Saccharum o–cinarum L.) by Supplying Potassium and Silicon in Hydroponics	Poaceae	72.6861	32.074	C4	Salt	KNO3									1.4	0.23	0.398372	3	1.6	0.13	0.225167	3
g317	Amelioration of Salt Stress in Sugarcane (Saccharum o–cinarum L.) by Supplying Potassium and Silicon in Hydroponics	Poaceae	72.6861	32.074	C4	Salt	KNO3									2.6	0.11	0.190526	3	2.9	0.08	0.138564	3
g318	Amelioration of Salt Stress in Sugarcane (Saccharum o–cinarum L.) by Supplying Potassium and Silicon in Hydroponics	Poaceae	72.6861	32.074	C4	Salt	KNO3									2.7	0.14	0.242487	3	2.7	0.25	0.433013	3
g319	Amelioration of Salt Stress in Sugarcane (Saccharum o–cinarum L.) by Supplying Potassium and Silicon in Hydroponics	Poaceae	72.6861	32.074	C4	Salt	KNO3									1.6	0.06	0.103923	3	1	0.14	0.242487	3
g320	Amelioration of Salt Stress in Sugarcane (Saccharum o–cinarum L.) by Supplying Potassium and Silicon in Hydroponics	Poaceae	72.6861	32.074	C4	Salt	KNO3									1	0.48	0.831384	3	1.4	0.48	0.831384	3
g321	Interactive Effects of Arbuscular Mycorrhizal Fungus and Potassium Application on Response of Lycium barbarum to Drought Stress	Solanaceae Juss.	108.074	34.2623	C3	Drought	KCl
g322	Interactive Effects of Arbuscular Mycorrhizal Fungus and Potassium Application on Response of Lycium barbarum to Drought Stress	Solanaceae Juss.	108.074	34.2623	C3	Drought	KCl
g323	Interactive Effects of Arbuscular Mycorrhizal Fungus and Potassium Application on Response of Lycium barbarum to Drought Stress	Solanaceae Juss.	108.074	34.2623	C3	Drought	KCl
g324	Interactive Effects of Arbuscular Mycorrhizal Fungus and Potassium Application on Response of Lycium barbarum to Drought Stress	Solanaceae Juss.	108.074	34.2623	C3	Drought	KCl
g325	Effects of Different Potassium Level on Water Relation and WUE of Tobacco (Nicotiana Tabacun )Under Drought	Solanaceae Juss.	108.074	34.2623	C3	Drought	K2SO4
g326	Effects of Different Potassium Level on Water Relation and WUE of Tobacco (Nicotiana Tabacun )Under Drought	Solanaceae Juss.	108.074	34.2623	C3	Drought	K2SO4
g327	Redistribution of potassium in tobacco mesophyll cell under soil drought stress and different levels of potassium supplied	Solanaceae Juss.	108.074	34.2623	C3	Drought	K2SO4																	30.3		0.832449	3	54.6		1.38102	3																	1.29
g328	Redistribution of potassium in tobacco mesophyll cell under soil drought stress and different levels of potassium supplied	Solanaceae Juss.	108.074	34.2623	C3	Drought	K2SO4																	30.3		0.832449	3	33.1		0.837212	3																	1.29
g329	Study on the effect of applying K and glycinebetaine on alleviation of water stress to winter wheat	Poaceae	108.074	34.2623	C3	Drought	KCl																	15.96		0.27	10	19.94		0.33	10									8.08		0.29	10	11.81		0.56	10
g330	Study on the effect of applying K and glycinebetaine on alleviation of water stress to winter wheat	Poaceae	108.074	34.2623	C3	Drought	KCl																	15.96		0.27	10	22.22		0.49	10									8.08		0.29	10	13.78		0.42	10
g331	Effects of Nitrogen,Potassium and Glycinebetaine on the Lipid Peroxidation and Protective Enzyme Activities in Water-Stressed Summer Maize	Poaceae	108.074	34.2623	C3	Drought	KCl
g332	Effects of Nitrogen,Potassium and Glycinebetaine on the Lipid Peroxidation and Protective Enzyme Activities in Water-Stressed Summer Maize	Poaceae	108.074	34.2623	C3	Drought	KCl
g333	Effect of water-potassium coupling on yield and quality of soybean	Fabaceae	126.633	47.433	C3	Drought	NA									1.12		0.0155789	4	1.3		0.014556	4																	5.01		0.00913787	4	5.46		0.00916098	4
g334	Effect of water-potassium coupling on yield and quality of soybean	Fabaceae	126.633	47.433	C3	Drought	NA									1.12		0.0155789	4	1.47		0.0164595	4																	5.01		0.00913787	4	6.6		0.0110737	4
g335	Effect of water-potassium coupling on yield and quality of soybean	Fabaceae	126.633	47.433	C3	Drought	NA									0.82		0.011406	4	0.82		0.00918149	4																	3.28		0.00598248	4	3.28		0.0055033	4
g336	Effect of water-potassium coupling on yield and quality of soybean	Fabaceae	126.633	47.433	C3	Drought	NA									0.82		0.011406	4	0.71		0.00794983	4																	3.28		0.00598248	4	2.65		0.00444626	4
g337	Effect of water-potassium coupling on yield and quality of soybean	Fabaceae	126.633	47.433	C3	Drought	NA									1.17		0.0162744	4	1.23		0.0137722	4																	2.5		0.00455981	4	2.84		0.00476505	4
g338	Effect of water-potassium coupling on yield and quality of soybean	Fabaceae	126.633	47.433	C3	Drought	NA									1.17		0.0162744	4	1.38		0.0154518	4																	2.5		0.00455981	4	2.94		0.00493284	4
g339	Effect of Potassium on Soybean Leaf Protective Enzymes and Yield under Drought Stress	Fabaceae	130.416	46.7928	C3	Drought	NA																																	103.5		0.188776	3	107.4		0.1802	3
g340	Effect of Potassium on Soybean Leaf Protective Enzymes and Yield under Drought Stress	Fabaceae	130.416	46.7928	C3	Drought	NA																																	103.5		0.188776	3	116.9		0.196139	3
g341	Effect of Potassium on Soybean Leaf Protective Enzymes and Yield under Drought Stress	Fabaceae	130.416	46.7928	C3	Drought	NA																																	103.5		0.188776	3	119		0.199662	3
g342	Effect of Potassium on Soybean Leaf Protective Enzymes and Yield under Drought Stress	Fabaceae	130.416	46.7928	C3	Drought	NA																																	103.5		0.188776	3	122.7		0.20587	3
g343	Effect of Potassium on Soybean Leaf Protective Enzymes and Yield under Drought Stress	Fabaceae	130.416	46.7928	C3	Drought	NA																																	86.7		0.158134	3	90.1		0.151173	3
g344	Effect of Potassium on Soybean Leaf Protective Enzymes and Yield under Drought Stress	Fabaceae	130.416	46.7928	C3	Drought	NA																																	86.7		0.158134	3	93.8		0.157381	3
g345	Effect of Potassium on Soybean Leaf Protective Enzymes and Yield under Drought Stress	Fabaceae	130.416	46.7928	C3	Drought	NA																																	86.7		0.158134	3	97.4		0.163421	3
g346	Effect of Potassium on Soybean Leaf Protective Enzymes and Yield under Drought Stress	Fabaceae	130.416	46.7928	C3	Drought	NA																																	86.7		0.158134	3	101.5		0.1703	3
g347	Effect of Potassium on Soybean Leaf Protective Enzymes and Yield under Drought Stress	Fabaceae	130.416	46.7928	C3	Drought	NA																																	77.9		0.142084	3	91.3		0.153186	3
g348	Effect of Potassium on Soybean Leaf Protective Enzymes and Yield under Drought Stress	Fabaceae	130.416	46.7928	C3	Drought	NA																																	77.9		0.142084	3	94		0.157717	3
g349	Effect of Potassium on Soybean Leaf Protective Enzymes and Yield under Drought Stress	Fabaceae	130.416	46.7928	C3	Drought	NA																																	77.9		0.142084	3	79.6		0.133556	3
g350	Effect of Potassium on Soybean Leaf Protective Enzymes and Yield under Drought Stress	Fabaceae	130.416	46.7928	C3	Drought	NA																																	77.9		0.142084	3	77.8		0.130536	3
g351	Effects of Potassium on Physiological Characteristics of Potato under NaCl Stress	Solanaceae Juss.	111.765	40.8173	C3	Salt	K2SO4
g352	Effects of Potassium on Physiological Characteristics of Potato under NaCl Stress	Solanaceae Juss.	111.765	40.8173	C3	Salt	K2SO4
g353	Effects of Potassium on Physiological Characteristics of Potato under NaCl Stress	Solanaceae Juss.	111.765	40.8173	C3	Salt	K2SO4
g354	Effects of Potassium on Physiological Characteristics of Potato under NaCl Stress	Solanaceae Juss.	111.765	40.8173	C3	Salt	K2SO4
g355	Effects of Potassium on Physiological Characteristics of Potato under NaCl Stress	Solanaceae Juss.	111.765	40.8173	C3	Salt	K2SO4
g356	Effects of Potassium on Physiological Characteristics of Potato under NaCl Stress	Solanaceae Juss.	111.765	40.8173	C3	Salt	K2SO4
g357	Effects of Potassium on Physiological Characteristics of Potato under NaCl Stress	Solanaceae Juss.	111.765	40.8173	C3	Salt	K2SO4
g358	Effects of Potassium on Physiological Characteristics of Potato under NaCl Stress	Solanaceae Juss.	111.765	40.8173	C3	Salt	K2SO4
g359	Effects of Potassium on Physiological Characteristics of Potato under NaCl Stress	Solanaceae Juss.	111.765	40.8173	C3	Salt	K2SO4
g360	Effects of Potassium on Physiological Characteristics of Potato under NaCl Stress	Solanaceae Juss.	111.765	40.8173	C3	Salt	K2SO4
g361	Effects of Potassium on Physiological Characteristics of Potato under NaCl Stress	Solanaceae Juss.	111.765	40.8173	C3	Salt	K2SO4
g362	Effects of Potassium on Physiological Characteristics of Potato under NaCl Stress	Solanaceae Juss.	111.765	40.8173	C3	Salt	K2SO4
g363	Response of Winter Jujube(Zizyphus jujuba Mill. cv. Zhanhua) to Potassium Applied into Soil Under Salt Stress	Rhamnaceae Juss.	117.058	36.6542	C3	Salt	KCl	11.8		0.086454	4	14.8		0.121955	4
g364	Response of Winter Jujube(Zizyphus jujuba Mill. cv. Zhanhua) to Potassium Applied into Soil Under Salt Stress	Rhamnaceae Juss.	117.058	36.6542	C3	Salt	KCl	9.7		0.0710681	4	12.1		0.0997065	4
g365	Response of Winter Jujube(Zizyphus jujuba Mill. cv. Zhanhua) to Potassium Applied into Soil Under Salt Stress	Rhamnaceae Juss.	117.058	36.6542	C3	Salt	KCl	6.5		0.0476229	4	7.9		0.0650976	4
g366	Potassium improves morphology and charactersistics of Poa pratensis under dronght stress	Poaceae	126.726	45.7355	C3	Drought	KNO3									179.38		0.62	4	187.18		0.61	4
g367	Potassium improves morphology and charactersistics of Poa pratensis under dronght stress	Poaceae	126.726	45.7355	C3	Drought	KNO3									179.38		0.62	4	191.2		0.65	4
g368	Potassium improves morphology and charactersistics of Poa pratensis under dronght stress	Poaceae	126.726	45.7355	C3	Drought	KNO3									179.38		0.62	4	164.83		0.22	4
g369	Potassium improves morphology and charactersistics of Poa pratensis under dronght stress	Poaceae	126.726	45.7355	C3	Drought	KNO3									179.38		0.62	4	157.6		0.65	4
g370	Potassium improves morphology and charactersistics of Poa pratensis under dronght stress	Poaceae	126.726	45.7355	C3	Drought	KNO3									163.98		0.73	4	173.9		0.81	4
g371	Potassium improves morphology and charactersistics of Poa pratensis under dronght stress	Poaceae	126.726	45.7355	C3	Drought	KNO3									163.98		0.73	4	184.2		0.72	4
g372	Potassium improves morphology and charactersistics of Poa pratensis under dronght stress	Poaceae	126.726	45.7355	C3	Drought	KNO3									163.98		0.73	4	168.8		0.65	4
g373	Potassium improves morphology and charactersistics of Poa pratensis under dronght stress	Poaceae	126.726	45.7355	C3	Drought	KNO3									163.98		0.73	4	152.48		0.25	4
g374	Potassium improves morphology and charactersistics of Poa pratensis under dronght stress	Poaceae	126.726	45.7355	C3	Drought	KNO3									147.6		0.15	4	153.75		0.62	4
g375	Potassium improves morphology and charactersistics of Poa pratensis under dronght stress	Poaceae	126.726	45.7355	C3	Drought	KNO3									147.6		0.15	4	156.53		0.68	4
g376	Potassium improves morphology and charactersistics of Poa pratensis under dronght stress	Poaceae	126.726	45.7355	C3	Drought	KNO3									147.6		0.15	4	144.05		0.61	4
g377	Potassium improves morphology and charactersistics of Poa pratensis under dronght stress	Poaceae	126.726	45.7355	C3	Drought	KNO3									147.6		0.15	4	136.33		0.72	4
g378	The combined effect of irrigation and potassium fertilization on the physiological characteristics and yield of peanut	Fabaceae	123.572	41.8213	C3	Drought	K2SO4																																	15.3		0.8	16	17.1		1.8	16
g379	The combined effect of irrigation and potassium fertilization on the physiological characteristics and yield of peanut	Fabaceae	123.572	41.8213	C3	Drought	K2SO4																																	15.3		0.8	16	14.8		1.3	16
g380	The combined effect of irrigation and potassium fertilization on the physiological characteristics and yield of peanut	Fabaceae	123.572	41.8213	C3	Drought	K2SO4																																	15.3		0.8	16	16.6		0.8	16
g381	The combined effect of irrigation and potassium fertilization on the physiological characteristics and yield of peanut	Fabaceae	123.572	41.8213	C3	Drought	K2SO4																																	22.3		0.7	16	19.3		2.4	16
g382	The combined effect of irrigation and potassium fertilization on the physiological characteristics and yield of peanut	Fabaceae	123.572	41.8213	C3	Drought	K2SO4																																	22.3		0.7	16	25.2		4.5	16
g383	The combined effect of irrigation and potassium fertilization on the physiological characteristics and yield of peanut	Fabaceae	123.572	41.8213	C3	Drought	K2SO4																																	22.3		0.7	16	15.6		1.3	16
g384	Coupling Effects of Water and Potassium on Physiology and Morphology of Root System of Rice at Seedling Stage	Poaceae	118.757	32.0542	C3	Drought	KCl									0.073		0.034	3	0.079		0.012	3
g385	Coupling Effects of Water and Potassium on Physiology and Morphology of Root System of Rice at Seedling Stage	Poaceae	118.757	32.0542	C3	Drought	KCl									0.073		0.034	3	0.083		0.077	3
g386	Coupling Effects of Water and Potassium on Physiology and Morphology of Root System of Rice at Seedling Stage	Poaceae	118.757	32.0542	C3	Drought	KCl									0.114		0.054	3	0.117		0.016	3
g387	Coupling Effects of Water and Potassium on Physiology and Morphology of Root System of Rice at Seedling Stage	Poaceae	118.757	32.0542	C3	Drought	KCl									0.114		0.054	3	0.123		0.024	3
g388	Coupling Effects of Irrigation and Potassium on Soil Nutrients of Cinnamon Soil and Accumulation of Nutrients by Peanut	Fabaceae	123.572	41.8213	C3	Drought	K2SO4									0.97		0.07	16	1.05		0.08	16	25.77		0.83	16	25.18		1.21	16
g389	Coupling Effects of Irrigation and Potassium on Soil Nutrients of Cinnamon Soil and Accumulation of Nutrients by Peanut	Fabaceae	123.572	41.8213	C3	Drought	K2SO4									0.97		0.07	16	1.55		0.18	16	25.77		0.83	16	27.58		1.04	16
g390	Coupling Effects of Irrigation and Potassium on Soil Nutrients of Cinnamon Soil and Accumulation of Nutrients by Peanut	Fabaceae	123.572	41.8213	C3	Drought	K2SO4									0.97		0.07	16	1.17		0.09	16	25.77		0.83	16	40.93		1.52	16
g391	Coupling Effects of Irrigation and Potassium on Soil Nutrients of Cinnamon Soil and Accumulation of Nutrients by Peanut	Fabaceae	123.572	41.8213	C3	Drought	K2SO4									1.57		0.19	16	1.52		0.09	16	41.32		1.12	16	41.9		2.05	16
g392	Coupling Effects of Irrigation and Potassium on Soil Nutrients of Cinnamon Soil and Accumulation of Nutrients by Peanut	Fabaceae	123.572	41.8213	C3	Drought	K2SO4									1.57		0.19	16	1.73		0.24	16	41.32		1.12	16	48.6		9.8	16
g393	Coupling Effects of Irrigation and Potassium on Soil Nutrients of Cinnamon Soil and Accumulation of Nutrients by Peanut	Fabaceae	123.572	41.8213	C3	Drought	K2SO4									1.57		0.19	16	1.43		0.19	16	41.32		1.12	16	40.93		1.29	16
g394	Mechanism of Potassium Application for Increasing Physiological Tolerance of Kentucky Bluegrass under Drought Stress	Poaceae	126.726	45.7355	C3	Salt	KNO3
g395	Mechanism of Potassium Application for Increasing Physiological Tolerance of Kentucky Bluegrass under Drought Stress	Poaceae	126.726	45.7355	C3	Salt	KNO3
g396	Mechanism of Potassium Application for Increasing Physiological Tolerance of Kentucky Bluegrass under Drought Stress	Poaceae	126.726	45.7355	C3	Salt	KNO3
g397	Mechanism of Potassium Application for Increasing Physiological Tolerance of Kentucky Bluegrass under Drought Stress	Poaceae	126.726	45.7355	C3	Salt	KNO3
g398	Mechanism of Potassium Application for Increasing Physiological Tolerance of Kentucky Bluegrass under Drought Stress	Poaceae	126.726	45.7355	C3	Salt	KNO3
g399	Mechanism of Potassium Application for Increasing Physiological Tolerance of Kentucky Bluegrass under Drought Stress	Poaceae	126.726	45.7355	C3	Salt	KNO3
g400	Mechanism of Potassium Application for Increasing Physiological Tolerance of Kentucky Bluegrass under Drought Stress	Poaceae	126.726	45.7355	C3	Salt	KNO3
g401	Mechanism of Potassium Application for Increasing Physiological Tolerance of Kentucky Bluegrass under Drought Stress	Poaceae	126.726	45.7355	C3	Salt	KNO3
g402	Effects of potassium nutrition on carbohydrate and endogenous hormone contents of sweet potato under drought stress	Dioscoreaceae	117.15	36.1667	C3	Drought	K2SO4																																	25574		46.6451	3	29014		48.6807	3
g403	Effects of potassium nutrition on carbohydrate and endogenous hormone contents of sweet potato under drought stress	Dioscoreaceae	117.15	36.1667	C3	Drought	K2SO4																																	25574		46.6451	3	29597		49.6589	3
g404	Effects of potassium nutrition on carbohydrate and endogenous hormone contents of sweet potato under drought stress	Dioscoreaceae	117.15	36.1667	C3	Drought	K2SO4																																	25574		46.6451	3	27625		46.3502	3
g405	Potassium Humate and Plant Growth-Promoting Microbes Jointly Mitigate Water Deficit Stress in Soybean Cultivated in Salt-Affected Soil	Fabaceae	30.95	31.1167	C3	Drought	NA																																	1.61		0.04	3	1.69		0.04	3	8.59816
g406	Arbuscular Mycorrhizal Fungus and Exogenous Potassium Application Improved Lycium barbarum Salt Tolerance	Solanaceae Juss.	107.983	34.2333	C3	Salt	K2SO4																																									0.74036
g407	Arbuscular Mycorrhizal Fungus and Exogenous Potassium Application Improved Lycium barbarum Salt Tolerance	Solanaceae Juss.	107.983	34.2333	C3	Salt	K2SO4																																									0.74036
g408	Combined effect of salicylic acid and potassium mitigates drought stress through the modulation of physio-biochemical attributes and key antioxidants in wheat	Poaceae	72.0467	34.1978	C3	Drought	KCl
g409	Combined effect of salicylic acid and potassium mitigates drought stress through the modulation of physio-biochemical attributes and key antioxidants in wheat	Poaceae	72.0467	34.1978	C3	Drought	KCl
g410	Potassium effect on the morphology, nutrition and production of Carthamus tinctorius L. under water deficiency and rehydration	Asteraceae Bercht.	48.4319	-22.8503	C3	Drought	KCl																	35.8105		2.95788	4	40.6511		3.19341	4	855.843		133.814	3	988.662		123.594	3	897.862		14.2518	4	1083.14		42.7553	4
g411	Potassium effect on the morphology, nutrition and production of Carthamus tinctorius L. under water deficiency and rehydration	Asteraceae Bercht.	48.4319	-22.8503	C3	Drought	KCl																	35.8105		2.95788	4	45.2771		2.59213	4	855.843		133.814	3	1283.44		54.9481	3	897.862		14.2518	4	2159.14		42.7553	4
g412	Potassium effect on the morphology, nutrition and production of Carthamus tinctorius L. under water deficiency and rehydration	Asteraceae Bercht.	48.4319	-22.8503	C3	Drought	KCl																	20.0028		4.56636	4	26.0044		2.50346	4	402.559		39.4483	3	682.705		54.6375	3	627.078		28.5036	4	1111.64		49.8812	4
g413	Potassium effect on the morphology, nutrition and production of Carthamus tinctorius L. under water deficiency and rehydration	Asteraceae Bercht.	48.4319	-22.8503	C3	Drought	KCl																	20.0028		4.56636	4	35.6498		1.30923	4	402.559		39.4483	3	992.856		54.389	3	627.078		28.5036	4	1211.4		12.547	4
g414	Tolerance to water deficiency in safflower (Carthamus tinctorius L.) modulated by potassium fertilization	Asteraceae Bercht.	48.4319	-22.8503	C3	Drought	KCl																																									5.90078
g415	Tolerance to water deficiency in safflower (Carthamus tinctorius L.) modulated by potassium fertilization	Asteraceae Bercht.	48.4319	-22.8503	C3	Drought	KCl																																									5.90078
g416	Tolerance to water deficiency in safflower (Carthamus tinctorius L.) modulated by potassium fertilization	Asteraceae Bercht.	48.4319	-22.8503	C3	Drought	KCl																																									2.81984
g417	Tolerance to water deficiency in safflower (Carthamus tinctorius L.) modulated by potassium fertilization	Asteraceae Bercht.	48.4319	-22.8503	C3	Drought	KCl																																									2.81984
g418	Optimizing irrigation amount and potassium rate to simultaneously improve tuber yield, water productivity and plant potassium accumulation of drip-fertigated potato in northwest China	Solanaceae Juss.	110.817	38.633	C3	Drought	NA																																	41.0863		3.30259	3	47.114		4.50424	3
g419	Optimizing irrigation amount and potassium rate to simultaneously improve tuber yield, water productivity and plant potassium accumulation of drip-fertigated potato in northwest China	Solanaceae Juss.	110.817	38.633	C3	Drought	NA																																	41.0863		3.30259	3	51.0516		2.09508	3
g420	Optimizing irrigation amount and potassium rate to simultaneously improve tuber yield, water productivity and plant potassium accumulation of drip-fertigated potato in northwest China	Solanaceae Juss.	110.817	38.633	C3	Drought	NA																																	41.0863		3.30259	3	48.3693		2.70371	3
g421	Optimizing irrigation amount and potassium rate to simultaneously improve tuber yield, water productivity and plant potassium accumulation of drip-fertigated potato in northwest China	Solanaceae Juss.	110.817	38.633	C3	Drought	NA																																	45.413		3.59129	3	50.2323		5.10506	3
g422	Optimizing irrigation amount and potassium rate to simultaneously improve tuber yield, water productivity and plant potassium accumulation of drip-fertigated potato in northwest China	Solanaceae Juss.	110.817	38.633	C3	Drought	NA																																	45.413		3.59129	3	58.676		3.00022	3
g423	Optimizing irrigation amount and potassium rate to simultaneously improve tuber yield, water productivity and plant potassium accumulation of drip-fertigated potato in northwest China	Solanaceae Juss.	110.817	38.633	C3	Drought	NA																																	45.413		3.59129	3	53.5846		2.40818	3
g424	Effects of Potassium Addition on Physiological Characteristics and Grain Yield UnderDrought Stress Condition in Different Growth Stages of Rice	Poaceae	114.36	30.47	C3	Drought	KCl	3.6		0.0263758	3	7.6		0.0626256	3																	687		15.7447	3	2178		46.5366	3									8.48368
g425	Effects of Potassium Addition on Physiological Characteristics and Grain Yield UnderDrought Stress Condition in Different Growth Stages of Rice	Poaceae	114.36	30.47	C3	Drought	KCl	6.6		0.0483556	3	9.8		0.080754	3																	1528		35.0187	3	2577		55.0619	3									10.0775
[truncated: 262 more columns]

## Sheet: O vs CK
						Leaf DW								Root DW								Total DW								Leaf area								Yield								Pn
						control				treatment				control				treatment				control				treatment				control				treatment				control				treatment				control
	Title	Families	C	Stress	P	x1	（SE）	SD	n1	x2	（SE）	SD	n2	x1	（SE）	SD	n1	x2	（SE）	SD	n2	x1	（SE）	SD	n1	x2	（SE）	SD	n2	x1	（SE）	SD	n1	x2	（SE）	SD	n2	x1	（SE）	SD	n1	x2	（SE）	SD	n2	x1	（SE）	SD	n1
G1	Effect of potassium on drought resistance of Hibiscus rosa-sinensis cv. Leprechaun: Plant growth, leaf macro- and micronutrient content and root longevity	Rosaceae	C3	Drought	K2SO4	18.2	0.7	2.21359	10	16.3	0.6	1.89737	10	2.2	0.2	0.632456	10	4.5	0.5	1.58114	10									0.312	0.006	0.0189737	10	0.281	0.008	0.0252982	10
G2	AN EXPERIMENT TO INVESTIGATE AMELIORATIVE EFFECTS OF POTASSIUM SULPHATE ON SALT AND ALKALINITY STRESSED VEGETABLE CROPS	Cucurbitaceae	C3	Salt	K2SO4																	14.2		0.170656	3	7.5		0.206052	3
G3	AN EXPERIMENT TO INVESTIGATE AMELIORATIVE EFFECTS OF POTASSIUM SULPHATE ON SALT AND ALKALINITY STRESSED VEGETABLE CROPS	Cucurbitaceae	C3	Salt	K2SO4																	10.6		0.127391	3	5.1		0.140115	3
G4	AN EXPERIMENT TO INVESTIGATE AMELIORATIVE EFFECTS OF POTASSIUM SULPHATE ON SALT AND ALKALINITY STRESSED VEGETABLE CROPS	Solanaceae Juss.	C3	Salt	K2SO4																	11		0.132198	3	5.2		0.142862	3
G5	AN EXPERIMENT TO INVESTIGATE AMELIORATIVE EFFECTS OF POTASSIUM SULPHATE ON SALT AND ALKALINITY STRESSED VEGETABLE CROPS	Solanaceae Juss.	C3	Salt	K2SO4																	8.5		0.102153	3	2.8		0.0769259	3
G6	AN EXPERIMENT TO INVESTIGATE AMELIORATIVE EFFECTS OF POTASSIUM SULPHATE ON SALT AND ALKALINITY STRESSED VEGETABLE CROPS	Solanaceae Juss.	C3	Salt	K2SO4																	13.3		0.15984	3	6.7		0.184073	3
G7	AN EXPERIMENT TO INVESTIGATE AMELIORATIVE EFFECTS OF POTASSIUM SULPHATE ON SALT AND ALKALINITY STRESSED VEGETABLE CROPS	Solanaceae Juss.	C3	Salt	K2SO4																	9.2		0.110566	3	4.1		0.112642	3
G8	NODULATION, DRY MATTER PRODUCTION, AND N2 FIXATION BY FABABEAN AND CHICKPEA AS AFFECTED BY SOIL MOISTURE AND POTASSIUM FERTILIZER	Fabaceae	C3	Drought	K2SO4																	7.55		0.14	3	4.34		0.2	3
G9	NODULATION, DRY MATTER PRODUCTION, AND N2 FIXATION BY FABABEAN AND CHICKPEA AS AFFECTED BY SOIL MOISTURE AND POTASSIUM FERTILIZER	Fabaceae	C3	Drought	K2SO4																	7.55		0.14	3	6.62		0.19	3
G10	NODULATION, DRY MATTER PRODUCTION, AND N2 FIXATION BY FABABEAN AND CHICKPEA AS AFFECTED BY SOIL MOISTURE AND POTASSIUM FERTILIZER	Fabaceae	C3	Drought	K2SO4																	3.52		0.28	3	2.05		0.18	3
G11	NODULATION, DRY MATTER PRODUCTION, AND N2 FIXATION BY FABABEAN AND CHICKPEA AS AFFECTED BY SOIL MOISTURE AND POTASSIUM FERTILIZER	Fabaceae	C3	Drought	K2SO4																	3.52		0.28	3	3.61		0.23	3
G12	Supplementary Potassium Nitrate Improves Salt Tolerance in Bell Pepper Plants	Solanaceae Juss.	C3	Salt	KNO3									5.1		0.0909179	4	3.8		0.0528571	4	37.4		0.449474	4	22.7		0.62365	4									1680		3.52254	4	810		1.47738	4
G13	Sodium-potassium interaction on growth, yield and quality of tomato in ultisol	Solanaceae Juss.	C3	Salt	KCl																																	7.71596		0.0161785	3	7.67045		0.0139903	3
G14	Sodium-potassium interaction on growth, yield and quality of tomato in ultisol	Solanaceae Juss.	C3	Salt	KCl																																	7.71596		0.0161785	3	14.5631		0.0265619	3
G15	Sodium-potassium interaction on growth, yield and quality of tomato in ultisol	Solanaceae Juss.	C3	Salt	KCl																																	7.71596		0.0161785	3	6.96087		0.0126961	3
G16	Sodium-potassium interaction on growth, yield and quality of tomato in ultisol	Solanaceae Juss.	C3	Salt	KCl																																	7.71596		0.0161785	3	12.337		0.0225017	3
G17	Sodium-potassium interaction on growth, yield and quality of tomato in ultisol	Solanaceae Juss.	C3	Salt	KCl																																	7.71596		0.0161785	3	6.36294		0.0116055	3
G18	The effect of salinity on photosynthetic activity in potassium-deficient barley species	Poaceae	C3	Salt	KCl									0.0143703	0.00539795	0.0152677	8	0.015	0.002	0.00565685	8									19.6	2.9	8.20244	8	12.7	1.3	3.67696	8									6.63102	0.534759	0.92623	3
G19	The effect of salinity on photosynthetic activity in potassium-deficient barley species	Poaceae	C3	Salt	KCl									0.107692	0.0692308	0.195814	8	0.151	0.035	0.0989949	8									471.2	59.5	168.291	8	250.8	15.1	42.7092	8									13.5829	0.748663	1.29672	3
G20	INTERACTIVE EFFECTS OF NACL INDUCED SALINITY, CALCIUM AND POTASSIUM ON PHYSIOMORPHOLOGICAL TRAITS OF SORGHUM (SORGHUM BICOLOR L.)	Poaceae	C4	Salt	KCl	9.342		0.0614334	3	7.65		0.0560485	3	5.27059		0.093959	3	3.06765		0.0426703	3	22.352		0.268627	3	16.0436		0.440775	3	2147.58		40.0753	3	1810.07		41.4832	3									17.5		1.34848	3
G21	INTERACTIVE EFFECTS OF NACL INDUCED SALINITY, CALCIUM AND POTASSIUM ON PHYSIOMORPHOLOGICAL TRAITS OF SORGHUM (SORGHUM BICOLOR L.)	Poaceae	C4	Salt	KCl	8.802		0.0578823	3	5.878		0.0430658	3	3.41765		0.0609265	3	2.36765		0.0329334	3	18.4579		0.221828	3	11.5265		0.316673	3	2164.14		40.3843	3	1462.64		33.5207	3									17.5		1.34848	3
G22	INTERACTIVE EFFECTS OF NACL INDUCED SALINITY, CALCIUM AND POTASSIUM ON PHYSIOMORPHOLOGICAL TRAITS OF SORGHUM (SORGHUM BICOLOR L.)	Poaceae	C4	Salt	KCl	9.342		0.0614334	3	1.983		0.0145287	3	5.27059		0.093959	3	1.11176		0.0154644	3	22.352		0.268627	3	4.51713		0.124102	3	2147.58		40.0753	3	545.943		12.5119	3									17.5		1.34848	3
G23	INTERACTIVE EFFECTS OF NACL INDUCED SALINITY, CALCIUM AND POTASSIUM ON PHYSIOMORPHOLOGICAL TRAITS OF SORGHUM (SORGHUM BICOLOR L.)	Poaceae	C4	Salt	KCl	8.802		0.0578823	3	3.875		0.0283906	3	3.41765		0.0609265	3	1.58529		0.0220511	3	18.4579		0.221828	3	7.86604		0.216108	3	2164.14		40.3843	3	985.133		22.5773	3									17.5		1.34848	3
G24	INTERACTIVE EFFECTS OF NACL INDUCED SALINITY, CALCIUM AND POTASSIUM ON PHYSIOMORPHOLOGICAL TRAITS OF SORGHUM (SORGHUM BICOLOR L.)	Poaceae	C4	Salt	KCl	9.342		0.0614334	3	0.915		0.00670385	3	5.27059		0.093959	3	0.185294		0.0025774	3	22.352		0.268627	3	2.18069		0.0599112	3	2147.58		40.0753	3	228.502		5.23681	3									17.5		1.34848	3
G25	INTERACTIVE EFFECTS OF NACL INDUCED SALINITY, CALCIUM AND POTASSIUM ON PHYSIOMORPHOLOGICAL TRAITS OF SORGHUM (SORGHUM BICOLOR L.)	Poaceae	C4	Salt	KCl	8.802		0.0578823	3	0.61		0.00446923	3	3.41765		0.0609265	3	0.658824		0.00916408	3	18.4579		0.221828	3	1.32399		0.0363746	3	2164.14		40.3843	3	210.645		4.82756	3									17.5		1.34848	3
G26	Effect of potassium fertilizer on lemon balm (Melissa officinalis L.) grown under water stress conditions	Rutaceae	C3	Drought	K2SO4																	3.79		0.0455483	3	2.94		0.0807722	3	2.18		0.0406803	3	0.61		0.01398	3	0.017		3.56448e-05	3	0.012		2.18871e-05	3
G27	Effect of potassium fertilizer on lemon balm (Melissa officinalis L.) grown under water stress conditions	Rutaceae	C3	Drought	K2SO4																	3.79		0.0455483	3	3.97		0.10907	3	2.18		0.0406803	3	1.28		0.029335	3	0.017		3.56448e-05	3	0.014		2.5535e-05	3
G28	Potassium and calcium enrichment alleviate salinity-induced stress in hydroponically grown endives	Burseraceae	C3	Salt	K2SO4	5.2		0.0341954	5	4.9		0.0359004	5									317.1		3.81092	5	294.2		8.08272	5	44.9		0.837864	5	74.5		1.70739	5									12.2058	0.993827	2.22227	5
G29	Potassium and calcium enrichment alleviate salinity-induced stress in hydroponically grown endives	Burseraceae	C3	Salt	K2SO4	6.3		0.0414291	5	5.7		0.0417617	5									314.7		3.78207	5	336.2		9.23661	5	38.2		0.712838	5	90.8		2.08095	5									17.5015	1.07767	2.40975	5
G30	RESPONSES OF LABLAB PURPUREUS (L.) SWEET / RHIZOBIUM SYMBIOSIS AND GROWTH TO POTASSIUM SUPPLY UNDER DIFFERENT WATER REGIMES	Fabaceae	C3	Drought	K2HPO4									3.74		0.0666731	3	2.81		0.0390865	3
G31	RESPONSES OF LABLAB PURPUREUS (L.) SWEET / RHIZOBIUM SYMBIOSIS AND GROWTH TO POTASSIUM SUPPLY UNDER DIFFERENT WATER REGIMES	Fabaceae	C3	Drought	K2HPO4									3.74		0.0666731	3	2.16		0.0300451	3
G32	RESPONSES OF LABLAB PURPUREUS (L.) SWEET / RHIZOBIUM SYMBIOSIS AND GROWTH TO POTASSIUM SUPPLY UNDER DIFFERENT WATER REGIMES	Fabaceae	C3	Drought	K2HPO4									3.74		0.0666731	3	1.82		0.0253158	3
G33	EFFECT OF POTASSIUM SUPPLY ON DROUGHT RESISTANCE IN SORGHUM: PLANT GROWTH AND MACRONUTRIENT CONTENT	Poaceae	C4	Drought	K2SO4																																	2560.67		5.36909	3	2227		4.06188	3
G34	EFFECT OF POTASSIUM SUPPLY ON DROUGHT RESISTANCE IN SORGHUM: PLANT GROWTH AND MACRONUTRIENT CONTENT	Poaceae	C4	Drought	K2SO4																																	2560.67		5.36909	3	1103.33		2.01239	3
G35	Effects of Salinity and Potassium Application on Antioxidant Enzyme Activities and Physiological Parameters in Pearl Millet	Poaceae	C4	Salt	K2SO4																																	0.724967	0.0529011	0.0916273	3	0.675357	0.0198116	0.0343147	3
G36	Effects of Salinity and Potassium Application on Antioxidant Enzyme Activities and Physiological Parameters in Pearl Millet	Poaceae	C4	Salt	K2SO4																																	0.724967	0.0529011	0.0916273	3	0.553261	0.0247525	0.0428725	3
G37	Effects of Salinity and Potassium Application on Antioxidant Enzyme Activities and Physiological Parameters in Pearl Millet	Poaceae	C4	Salt	K2SO4																																	0.724967	0.0529011	0.0916273	3	0.416265	0.0346535	0.0600216	3
G38	The efficiency of potassium fertilization methods on the growth of rice (Oryza sativa L.) under salinity stress	Poaceae	C3	Salt	K2SO4									24.6364		0.439193	3	13.7626		0.191435	3																	17.3531		0.0363851	3	18.8461		0.0343738	3
G39	The efficiency of potassium fertilization methods on the growth of rice (Oryza sativa L.) under salinity stress	Poaceae	C3	Salt	K2SO4									24.6364		0.439193	3	21.7054		0.301917	3																	17.3531		0.0363851	3	11.3356		0.0206754	3
G40	The efficiency of potassium fertilization methods on the growth of rice (Oryza sativa L.) under salinity stress	Poaceae	C3	Salt	K2SO4									24.6364		0.439193	3	10.31		0.14341	3																	17.3531		0.0363851	3	5.32872		0.00971919	3
G41	Effect of water deficit and potassium fertilization on photosynthetic activity in cotton plants	Malvaceae	C3	Drought	K2SO4																																									12.5348	0.891365	2.35833	7
G42	Effect of water deficit and potassium fertilization on photosynthetic activity in cotton plants	Malvaceae	C3	Drought	K2SO4																																									9.47075	1.0585	2.80052	7
G43	Growth response of the salt-sensitive and the salt-tolerant sugarcane genotypes to potassium nutrition under salt stress	Poaceae	C4	Salt	K2SO4									13.4		0.238882	3	6.8		0.0945864	3																	4.08		0.00855475	3	2.28		0.00415855	3
G44	Growth response of the salt-sensitive and the salt-tolerant sugarcane genotypes to potassium nutrition under salt stress	Poaceae	C4	Salt	K2SO4									13.4		0.238882	3	4.3		0.059812	3																	4.08		0.00855475	3	1.81		0.00330131	3
G45	Growth response of the salt-sensitive and the salt-tolerant sugarcane genotypes to potassium nutrition under salt stress	Poaceae	C4	Salt	K2SO4									13.4		0.238882	3	2.6		0.0361654	3																	4.08		0.00855475	3	0.74		0.00134971	3
G46	Growth response of the salt-sensitive and the salt-tolerant sugarcane genotypes to potassium nutrition under salt stress	Poaceae	C4	Salt	K2SO4									15.2		0.270971	3	5.2		0.0723308	3																	5.26		0.0110289	3	4.01		0.00731394	3
G47	Growth response of the salt-sensitive and the salt-tolerant sugarcane genotypes to potassium nutrition under salt stress	Poaceae	C4	Salt	K2SO4									15.2		0.270971	3	6.1		0.0848496	3																	5.26		0.0110289	3	3.11		0.00567241	3
G48	Growth response of the salt-sensitive and the salt-tolerant sugarcane genotypes to potassium nutrition under salt stress	Poaceae	C4	Salt	K2SO4									15.2		0.270971	3	3.2		0.0445113	3																	5.26		0.0110289	3	2.05		0.00373905	3
G49	INFLUENCE OF DIFFERENT SEED PRIMING METHODS FOR IMPROVING SALT STRESS TOLERANCE IN LETTUCE PLANTS	Asteraceae Bercht.	C3	Salt	KNO3	0.36	0.05	0.122474	6	0.2	0.01	0.0244949	6																	89.4	6.86	16.8035	6	58.98	1.95	4.7765	6
G50	INFLUENCE OF DIFFERENT SEED PRIMING METHODS FOR IMPROVING SALT STRESS TOLERANCE IN LETTUCE PLANTS	Asteraceae Bercht.	C3	Salt	KNO3	0.36	0.05	0.122474	6	0.12	0.02	0.0489898	6																	89.4	6.86	16.8035	6	24.07	2.76	6.76059	6
G51	Impairment of maize seedling photosynthesis caused by a combination of potassium deficiency and salt stress	Poaceae	C4	Salt	NA
G52	Impairment of maize seedling photosynthesis caused by a combination of potassium deficiency and salt stress	Poaceae	C4	Salt	NA
G53	Impairment of maize seedling photosynthesis caused by a combination of potassium deficiency and salt stress	Poaceae	C4	Salt	NA
G54	EFFECT OF SUPPLEMENTAL POTASSIUM (K+) ON GROWTH, PHYSIOLOGICAL AND BIOCHEMICAL ATTRIBUTES OF WHEAT GROWN UNDER SALINE CONDITIONS	Poaceae	C3	Salt	K2SO4																									27.5884		0.909298	3	26.077		0.864159	3	15.6572		0.899579	3	10.6249		0.726497	3	1.64687		0.298105	3
G55	EFFECT OF SUPPLEMENTAL POTASSIUM (K+) ON GROWTH, PHYSIOLOGICAL AND BIOCHEMICAL ATTRIBUTES OF WHEAT GROWN UNDER SALINE CONDITIONS	Poaceae	C3	Salt	K2SO4																									26.5642		0.591258	3	23.5985		0.771815	3	15.7258		0.183165	3	12.6268		0.292391	3	3.0305		0.0927999	3
G56	EFFECT OF SUPPLEMENTAL POTASSIUM (K+) ON GROWTH, PHYSIOLOGICAL AND BIOCHEMICAL ATTRIBUTES OF WHEAT GROWN UNDER SALINE CONDITIONS	Poaceae	C3	Salt	K2SO4																									22.7235		0.727629	3	21.4829		0.365086	3	15.4667		0.359047	3	11.2041		0.177563	3	2.22479		0.256477	3
G57	EFFECT OF SUPPLEMENTAL POTASSIUM (K+) ON GROWTH, PHYSIOLOGICAL AND BIOCHEMICAL ATTRIBUTES OF WHEAT GROWN UNDER SALINE CONDITIONS	Poaceae	C3	Salt	K2SO4																									20.0165		0.408	3	20.232		0.501139	3	15.4667		0.301913	3	15.8336		0.477236	3	2.65351		0.226365	3
G58	EFFECT OF SUPPLEMENTAL POTASSIUM (K+) ON GROWTH, PHYSIOLOGICAL AND BIOCHEMICAL ATTRIBUTES OF WHEAT GROWN UNDER SALINE CONDITIONS	Poaceae	C3	Salt	K2SO4																									16.4929		0.544689	3	15.8902		0.408795	3	14.8854		1.01609	3	16.1529		0.184285	3	2.11383		0.124267	3
G59	Effects of External Potassium (K) Supply on Drought Tolerances of Two Contrasting Winter Wheat Cultivars	Poaceae	C3	Drought	K2CO3									0.11	0	0	6	0.09	0	0	6																									15.2593	0.659928	1.61649	6
G60	Effects of External Potassium (K) Supply on Drought Tolerances of Two Contrasting Winter Wheat Cultivars	Poaceae	C3	Drought	K2CO3									0.08	0	0	6	0.07	0	0	6																									16.1071	0.992476	2.43106	6
G61	Soil and foliar application of potassium enhances fruit yield and quality of tomato under salinity	Solanaceae Juss.	C3	Salt	KNO3																	14.3042	0.342205	0.592717	3	8.26	0.52	0.900666	3									611.872	33.3254	57.7213	3	379.221	12.7693	22.1171	3
G62	Soil and foliar application of potassium enhances fruit yield and quality of tomato under salinity	Solanaceae Juss.	C3	Salt	KNO3																	14.3042	0.342205	0.592717	3	5.31	0.15	0.259808	3									611.872	33.3254	57.7213	3	511.697	10.0503	17.4076	3
G63	Soil and foliar application of potassium enhances fruit yield and quality of tomato under salinity	Solanaceae Juss.	C3	Salt	KNO3																	6.57034	0.410646	0.71126	3	3.39	0.3	0.519615	3									527.868	20.5277	35.555	3	422.34	15.3459	26.5799	3
G64	Soil and foliar application of potassium enhances fruit yield and quality of tomato under salinity	Solanaceae Juss.	C3	Salt	KNO3																	6.57034	0.410646	0.71126	3	2.21	0.15	0.259808	3									527.868	20.5277	35.555	3	276.526	25.624	44.3821	3
G65	EFFECTS OF POTASSIUM APPLICATION AND SOIL MOISTURE ON THE GROWTH OF Corymbia citriodora PLANTS	Myrtaceae Juss.	C3	Drought	KCl	27.86		0.183209	6	27.61		0.202288	6	12.27		0.218738	6	12.23		0.170117	6	62.29		0.748603	6	59.69		1.6399	6	1254.3		23.4061	6	1186.2		27.1853	6
G66	EFFECTS OF POTASSIUM APPLICATION AND SOIL MOISTURE ON THE GROWTH OF Corymbia citriodora PLANTS	Myrtaceae Juss.	C3	Drought	KCl	27.86		0.183209	6	27.62		0.202361	6	12.27		0.218738	6	14.96		0.20809	6	62.29		0.748603	6	62.49		1.71682	6	1254.3		23.4061	6	1015.5		23.2732	6
G67	Potassium fertilization mitigates the adverse effects of drought on selected Zea mays cultivars	Poaceae	C4	Drought	KCl																	107.04		1.28641	17	85.06		2.3369	17									49.47		0.103726	17	44.01		0.080271	17
G68	Potassium fertilization mitigates the adverse effects of drought on selected Zea mays cultivars	Poaceae	C4	Drought	KCl																	115.04		1.38255	17	74.45		2.04541	17									60		0.125805	17	40.24		0.0733948	17
G69	Effects of Potassium Sulfate on Adaptability of Sugarcane Cultivars to Salt Stress under Hydroponic Conditions	Poaceae	C4	Salt	K2SO4									1.85		0.03298	3	0.59		0.00820677	3
G70	Effects of Potassium Sulfate on Adaptability of Sugarcane Cultivars to Salt Stress under Hydroponic Conditions	Poaceae	C4	Salt	K2SO4									2.03		0.0361889	3	1.49		0.0207256	3
G71	Application of potassium polyacrylate increases soil water status and improves growth of bermudagrass (Cynodon dactylon) under drought stress condition	Poaceae	C4	Drought	NA
G72	Effect of Potassium Nitrate Seed Priming on Allometry of Drought-Stressed Cotton (Gossypium hirsutum L.)	Malvaceae	C3	Drought	KNO3									0.11	0.01	0.0173205	3	0.12	0	0	3									24.3	0.4	0.69282	3	15.2	0.4	0.69282	3
G73	Effect of Potassium Nitrate Seed Priming on Allometry of Drought-Stressed Cotton (Gossypium hirsutum L.)	Malvaceae	C3	Drought	KNO3									0.11	0.01	0.0173205	3	0.06	0	0	3									24.3	0.4	0.69282	3	15.1	0.3	0.519615	3
G74	Adequate potassium application enhances salt tolerance of moderate-halophyte Sophora alopecuroides	Fabaceae	C3	Salt	K2CO3																																									10.1703	0.295235	0.723175	6
G75	Male poplars have a stronger ability to balance growth and carbohydrateaccumulation than do females in response to a short-term potassiumdeficiency	Salicaceae Mirb.	C3	Salt	NA	9.86	0.34	0.68	4	5	0.8	1.6	4	2.1	0.21	0.42	4	1.43	0.2	0.4	4	19.12	1.4	2.8	4	9.14	0.89	1.78	4																	19.14	0.72	1.44	4
G76	Male poplars have a stronger ability to balance growth and carbohydrateaccumulation than do females in response to a short-term potassiumdeficiency	Salicaceae Mirb.	C3	Salt	NA	5.75	0.7	1.4	4	3.91	0.43	0.86	4	0.97	0.08	0.16	4	0.94	0.16	0.32	4	11.83	1.31	2.62	4	7.97	0.68	1.36	4																	25.85	0.72	1.44	4
G77	External potassium (K) application improves salinity tolerance by promoting Na"-exclusion,K-accumulation and osmotic adjustment in contrasting peanut cultivarsd	Fabaceae	C3	Salt	K2O																																	13.0691	0.435842	0.754901	3	11.6509	0.128416	0.222424	3	34.759	0.451807	0.782553	3
G78	External potassium (K) application improves salinity tolerance by promoting Na"-exclusion,K-accumulation and osmotic adjustment in contrasting peanut cultivarsd	Fabaceae	C3	Salt	K2O																																	13.0691	0.435842	0.754901	3	9.18321	0.708475	1.22711	3	34.759	0.451807	0.782553	3
G79	External potassium (K) application improves salinity tolerance by promoting Na"-exclusion,K-accumulation and osmotic adjustment in contrasting peanut cultivarsd	Fabaceae	C3	Salt	K2O																																	10.2665	0.3676	0.636702	3	9.38542	0.164554	0.285017	3	30.241	1.1747	2.03464	3
G80	External potassium (K) application improves salinity tolerance by promoting Na"-exclusion,K-accumulation and osmotic adjustment in contrasting peanut cultivarsd	Fabaceae	C3	Salt	K2O																																	10.2665	0.3676	0.636702	3	7.2921	0.297341	0.51501	3	30.241	1.1747	2.03464	3
G81	Sugar beet yield and industrial sugar contents improved by potassium fertilization under scarce and adequate moisture conditions	Chenopodiaceae	C3	Drought	K2SO4									168.985	3.26829	6.53658	4	103.748	4.09341	8.18682	4																	3.46728		0.144097	4	1.98602		0.185877	4
G82	Combined effects of high relative humidity and K* supply mitigates damage caused by salt stress on growth, photosynthesis and ion homeostasis in J. curcas plants	Euphorbiaceae Juss.	C4	Salt	KCl									0.177163		0.00315829	4	0.0995239		0.00138436	4																									7.91789		0.610122	4
G83	Combined effects of high relative humidity and K* supply mitigates damage caused by salt stress on growth, photosynthesis and ion homeostasis in J. curcas plants	Euphorbiaceae Juss.	C4	Salt	KCl									0.153577		0.00273783	4	0.100354		0.0013959	4																									5.14663		0.396579	4
G84	K-priming positively modulates growth and nutrient status of salt stressed cotton (Gossypium hirsutum) seedlings	Malvaceae	C3	Salt	KNO3									0.328058		0.0313688	3	0.24868		0.015675	4
G85	K-priming positively modulates growth and nutrient status of salt stressed cotton (Gossypium hirsutum) seedlings	Malvaceae	C3	Salt	K2HPO4									0.358065		0.0270268	3	0.27006		0.0170466	4
G86	K-priming positively modulates growth and nutrient status of salt stressed cotton (Gossypium hirsutum) seedlings	Malvaceae	C3	Salt	K2SO4									0.479893		0.0296911	3	0.417502		0.0139526	4
G87	K-priming positively modulates growth and nutrient status of salt stressed cotton (Gossypium hirsutum) seedlings	Malvaceae	C3	Salt	KNO3									0.449839		0.0237422	3	0.393344		0.0278782	4
G88	K-priming positively modulates growth and nutrient status of salt stressed cotton (Gossypium hirsutum) seedlings	Malvaceae	C3	Salt	K2HPO4									0.709227		0.038449	3	0.658193		0.0319831	4
G89	K-priming positively modulates growth and nutrient status of salt stressed cotton (Gossypium hirsutum) seedlings	Malvaceae	C3	Salt	K2SO4									0.440344		0.0351294	3	0.382758		0.0286635	4
G90	Potassium up-regulates antioxidant metabolism and alleviates growth inhibition under water and osmotic stress in wheat (Triticum aestivum L)	Poaceae	C3	Drought	K2O																	19	0.2	0.4	4	13.3	1.7	3.4	4	5.73	0.02	0.04	4	4.8	0.03	0.06	4
G91	Potassium up-regulates antioxidant metabolism and alleviates growth inhibition under water and osmotic stress in wheat (Triticum aestivum L)	Poaceae	C3	Drought	K2O																	39	1.3	2.6	4	23.3	3.7	7.4	4	6.65	0.06	0.12	4	5.43	0.04	0.08	4
G92	Potassium up-regulates antioxidant metabolism and alleviates growth inhibition under water and osmotic stress in wheat (Triticum aestivum L)	Poaceae	C3	Drought	K2O
G93	Potassium up-regulates antioxidant metabolism and alleviates growth inhibition under water and osmotic stress in wheat (Triticum aestivum L)	Poaceae	C3	Drought	K2O
G94	Salinity Stress Induced Alterations in Antioxidant metabolism and Nitrogen Assimilation in wheat (Triticum aestivum L) as influenced by Potassium Supplementation	Poaceae	C3	Salt	K2O
G95	Salinity Stress Induced Alterations in Antioxidant metabolism and Nitrogen Assimilation in wheat (Triticum aestivum L) as influenced by Potassium Supplementation	Poaceae	C3	Salt	K2O
G96	Salinity Stress Induced Alterations in Antioxidant metabolism and Nitrogen Assimilation in wheat (Triticum aestivum L) as influenced by Potassium Supplementation	Poaceae	C3	Salt	K2O
G97	Salinity Stress Induced Alterations in Antioxidant metabolism and Nitrogen Assimilation in wheat (Triticum aestivum L) as influenced by Potassium Supplementation	Poaceae	C3	Salt	K2O
G98	Salinity Stress Induced Alterations in Antioxidant metabolism and Nitrogen Assimilation in wheat (Triticum aestivum L) as influenced by Potassium Supplementation	Poaceae	C3	Salt	K2O
G99	Salinity Stress Induced Alterations in Antioxidant metabolism and Nitrogen Assimilation in wheat (Triticum aestivum L) as influenced by Potassium Supplementation	Poaceae	C3	Salt	K2O
G100	Salinity Stress Induced Alterations in Antioxidant metabolism and Nitrogen Assimilation in wheat (Triticum aestivum L) as influenced by Potassium Supplementation	Poaceae	C3	Salt	K2O
G101	Salinity Stress Induced Alterations in Antioxidant metabolism and Nitrogen Assimilation in wheat (Triticum aestivum L) as influenced by Potassium Supplementation	Poaceae	C3	Salt	K2O
G102	Salinity Stress Induced Alterations in Antioxidant metabolism and Nitrogen Assimilation in wheat (Triticum aestivum L) as influenced by Potassium Supplementation	Poaceae	C3	Salt	K2O
G103	Salinity Stress Induced Alterations in Antioxidant metabolism and Nitrogen Assimilation in wheat (Triticum aestivum L) as influenced by Potassium Supplementation	Poaceae	C3	Salt	K2O
G104	Alleviation of water and osmotic stress-induced changes in nitrogen metabolizing enzymes in Triticum aestivum L. cultivars by potassium	Poaceae	C3	Drought	K2O									0.0499	0.001	0.002	4	0.0391	0.002	0.004	4
G105	Alleviation of water and osmotic stress-induced changes in nitrogen metabolizing enzymes in Triticum aestivum L. cultivars by potassium	Poaceae	C3	Drought	K2O									0.0499	0.001	0.002	4	0.0301	0.003	0.006	4
G106	Alleviation of water and osmotic stress-induced changes in nitrogen metabolizing enzymes in Triticum aestivum L. cultivars by potassium	Poaceae	C3	Drought	K2O									0.0226	0.001	0.002	4	0.019	0.003	0.006	4
G107	Alleviation of water and osmotic stress-induced changes in nitrogen metabolizing enzymes in Triticum aestivum L. cultivars by potassium	Poaceae	C3	Drought	K2O									0.0226	0.001	0.002	4	0.0151	0.001	0.002	4
G108	Alleviation of water and osmotic stress-induced changes in nitrogen metabolizing enzymes in Triticum aestivum L. cultivars by potassium	Poaceae	C3	Drought	K2O
G109	Alleviation of water and osmotic stress-induced changes in nitrogen metabolizing enzymes in Triticum aestivum L. cultivars by potassium	Poaceae	C3	Drought	K2O
G110	Potassium fertilizer improves drought stress alleviation potential in cotton by enhancing photosynthesis and carbohydrate metabolism	Malvaceae	C3	Drought	K2SO4	26.71		0.175646	3	16.97		0.124333	3									116.35		1.3983	3	71.19		1.95584	3																	20.9		1.61047	3
G111	Potassium fertilizer improves drought stress alleviation potential in cotton by enhancing photosynthesis and carbohydrate metabolism	Malvaceae	C3	Drought	K2SO4	27.32		0.179657	3	20.28		0.148584	3									122.09		1.46728	3	81.48		2.23855	3																	23.6		1.81852	3
G112	Yield of and nutrient-water use by maize exposed to moisture stress and K fertilizers in an inceptisol of West Bengal, India	Poaceae	C4	Drought	KCl																																	5.92		0.0124128	3	6.65		0.0121291	3
G113	Yield of and nutrient-water use by maize exposed to moisture stress and K fertilizers in an inceptisol of West Bengal, India	Poaceae	C4	Drought	KCl																																	5.92		0.0124128	3	8.46		0.0154304	3
G114	Supplemental potassium mediates antioxidant metabolism, physiological processes, and osmoregulation to confer salt stress tolerance in cabbage (Brassica oleracea L.)	Brassicaceae	C3	Salt	KNO3																	34.0995	0.715703	1.23963	3	31.8795	0.476421	0.825185	3	160.78	1.3172	2.28146	3	154.005	1.69355	2.93331	3									15.8352	0.166526	0.288432	3
G115	Supplemental potassium mediates antioxidant metabolism, physiological processes, and osmoregulation to confer salt stress tolerance in cabbage (Brassica oleracea L.)	Brassicaceae	C3	Salt	KNO3																	34.0995	0.715703	1.23963	3	27.3724	0.838558	1.45243	3	160.78	1.3172	2.28146	3	148.36	1.88172	3.25924	3									15.8352	0.166526	0.288432	3
G116	Supplemental potassium mediates antioxidant metabolism, physiological processes, and osmoregulation to confer salt stress tolerance in cabbage (Brassica oleracea L.)	Brassicaceae	C3	Salt	KNO3																	34.0995	0.715703	1.23963	3	25.631	0.714989	1.2384	3	160.78	1.3172	2.28146	3	149.489	0.752688	1.30369	3									15.8352	0.166526	0.288432	3
G117	Supplemental potassium mediates antioxidant metabolism, physiological processes, and osmoregulation to confer salt stress tolerance in cabbage (Brassica oleracea L.)	Brassicaceae	C3	Salt	KNO3																	34.0995	0.715703	1.23963	3	24.0053	0.959985	1.66274	3	160.78	1.3172	2.28146	3	141.774	1.3172	2.28146	3									15.8352	0.166526	0.288432	3
G118	Supplemental potassium mediates antioxidant metabolism, physiological processes, and osmoregulation to confer salt stress tolerance in cabbage (Brassica oleracea L.)	Brassicaceae	C3	Salt	KNO3																	30.1791	0.674931	1.16902	3	24.5868	0.385675	0.668009	3	149.046	1.79837	3.11486	3	143.815	1.96185	3.39803	3									12.8326	0.237331	0.411069	3
G119	Supplemental potassium mediates antioxidant metabolism, physiological processes, and osmoregulation to confer salt stress tolerance in cabbage (Brassica oleracea L.)	Brassicaceae	C3	Salt	KNO3																	30.1791	0.674931	1.16902	3	23.6226	0.385675	0.668009	3	149.046	1.79837	3.11486	3	137.275	1.14441	1.98218	3									12.8326	0.237331	0.411069	3
G120	Supplemental potassium mediates antioxidant metabolism, physiological processes, and osmoregulation to confer salt stress tolerance in cabbage (Brassica oleracea L.)	Brassicaceae	C3	Salt	KNO3																	30.1791	0.674931	1.16902	3	21.9835	0.482094	0.835011	3	149.046	1.79837	3.11486	3	133.188	0.653951	1.13268	3									12.8326	0.237331	0.411069	3
G121	Supplemental potassium mediates antioxidant metabolism, physiological processes, and osmoregulation to confer salt stress tolerance in cabbage (Brassica oleracea L.)	Brassicaceae	C3	Salt	KNO3																	30.1791	0.674931	1.16902	3	17.5482	0.77135	1.33602	3	149.046	1.79837	3.11486	3	130.409	1.3079	2.26535	3									12.8326	0.237331	0.411069	3
G122	Effect of potassium on uptake and translocation of sodium and potassium in Chinese cabbage under NaCl stress	Brassicaceae	C3	Salt	K2SO4	353		2.32134	3	256		1.87561	3	63		1.1231	3	44		0.61203	3
G123	Protective effect of potassium application on NaCl induced stress in tomato (Lycopersicon esculentum L.) genotypes	Solanaceae Juss.	C3	Salt	K2SO4																	19.7245		1.11527	4	15.9066		0.953661	4																	4.71739		0.304348	4
G124	Protective effect of potassium application on NaCl induced stress in tomato (Lycopersicon esculentum L.) genotypes	Solanaceae Juss.	C3	Salt	K2SO4																	17.1323		0.865655	4	11.2951		1.04007	4																	4.65652		0.152174	4
G125	Water relations of two Sicilian grapevine cultivars in response to potassium availability and drought stress	Vitaceae Juss.	C3	Drought	K2SO4
G126	Water relations of two Sicilian grapevine cultivars in response to potassium availability and drought stress	Vitaceae Juss.	C3	Drought	K2SO4
G127	Potassium Application Improves Grain Yield and Alleviates Drought Susceptibility in Diverse Maize Hybrids	Poaceae	C4	Drought	KCl																																	12.3		0.0257901	3	9.8		0.0178745	3
G128	Potassium Application Improves Grain Yield and Alleviates Drought Susceptibility in Diverse Maize Hybrids	Poaceae	C4	Drought	KCl																																	10.5		0.0220159	3	8.5		0.0155034	3
G129	Potassium Application Improves Grain Yield and Alleviates Drought Susceptibility in Diverse Maize Hybrids	Poaceae	C4	Drought	KCl																																	10		0.0209675	3	8.6		0.0156858	3
G130	Potassium Application Improves Grain Yield and Alleviates Drought Susceptibility in Diverse Maize Hybrids	Poaceae	C4	Drought	KCl																																	13.1		0.0274675	3	10.3		0.0187864	3
G131	Potassium Application Improves Grain Yield and Alleviates Drought Susceptibility in Diverse Maize Hybrids	Poaceae	C4	Drought	KCl																																	11.7		0.024532	3	9.4		0.0171449	3
G132	Potassium Application Improves Grain Yield and Alleviates Drought Susceptibility in Diverse Maize Hybrids	Poaceae	C4	Drought	KCl																																	11.1		0.023274	3	9.9		0.0180569	3
G133	Potassium Application Improves Grain Yield and Alleviates Drought Susceptibility in Diverse Maize Hybrids	Poaceae	C4	Drought	KCl																																	10.4		0.0218062	3	10		0.0182393	3
G134	Potassium Application Improves Grain Yield and Alleviates Drought Susceptibility in Diverse Maize Hybrids	Poaceae	C4	Drought	KCl																																	9.7		0.0203385	3	8.6		0.0156858	3
G135	Potassium supply promotes the mitigation of NaCl-induced effects on leaf photochemistry, metabolism and morphology of Setaria viridis	Poaceae	C4	Salt	KCl
G136	Potassium supply promotes the mitigation of NaCl-induced effects on leaf photochemistry, metabolism and morphology of Setaria viridis	Poaceae	C4	Salt	KCl
G137	Potassium fertilization improves growth, yield and seed quality of sunflower (Helianthus annuus L.) under drought stress at different growth stages	Asteraceae Bercht.	C4	Drought	K2SO4																																	2789		5.84784	3	2109		3.84666	3
G138	Potassium fertilization improves growth, yield and seed quality of sunflower (Helianthus annuus L.) under drought stress at different growth stages	Asteraceae Bercht.	C4	Drought	K2SO4																																	2789		5.84784	3	2382		4.34459	3
G139	Potassium fertilization improves growth, yield and seed quality of sunflower (Helianthus annuus L.) under drought stress at different growth stages	Asteraceae Bercht.	C4	Drought	K2SO4																																	2789		5.84784	3	2559		4.66743	3
G140	Synergistic effect of Si and K in improving the growth, ion distribution and partitioning of Lolium perenne L. under saline-alkali stress	Poaceae	C3	Salt	KNO3																	0.56	0.01	0.0244949	6	0.35	0.01	0.0244949	6
G141	Synergistic effect of Si and K in improving the growth, ion distribution and partitioning of Lolium perenne L. under saline-alkali stress	Poaceae	C3	Salt	KNO3																	0.56	0.01	0.0244949	6	0.47	0.01	0.0244949	6
G142	Synergistic effect of Si and K in improving the growth, ion distribution and partitioning of Lolium perenne L. under saline-alkali stress	Poaceae	C3	Salt	KNO3																	0.47	0.01	0.0244949	6	0.41	0.01	0.0244949	6
G143	Synergistic effect of Si and K in improving the growth, ion distribution and partitioning of Lolium perenne L. under saline-alkali stress	Poaceae	C3	Salt	KNO3																	0.47	0.01	0.0244949	6	0.44	0.01	0.0244949	6
G144	Arbuscular Mycorrhizal Fungus and Exogenous Potassium Application Improved Lycium barbarum Salt Tolerance	Solanaceae Juss.	C3	Salt	K2SO4																																									1.54523		0.176039	3
G145	Arbuscular Mycorrhizal Fungus and Exogenous Potassium Application Improved Lycium barbarum Salt Tolerance	Solanaceae Juss.	C3	Salt	K2SO4																																									3.52078		0.371638	3
G146	Potassium application alleviates the negative effects of salt stress on cotton (Gossypium hirsutum L.) yield by improving the ionic homeostasis,photosynthetic capacity and carbohydrate metabolism of the leaf subtending the cotton boll	Malvaceae	C3	Salt	K2SO4																																	2012		4.21867	3	1678		3.06055	3	7.95667		1.51538	3
G147	Potassium application alleviates the negative effects of salt stress on cotton (Gossypium hirsutum L.) yield by improving the ionic homeostasis,photosynthetic capacity and carbohydrate metabolism of the leaf subtending the cotton boll	Malvaceae	C3	Salt	K2SO4																																	2377		4.98398	3	2016		3.67703	3	11.474		0.622835	3
G148	Potassium application alleviates the negative effects of salt stress on cotton (Gossypium hirsutum L.) yield by improving the ionic homeostasis,photosynthetic capacity and carbohydrate metabolism of the leaf subtending the cotton boll	Malvaceae	C3	Salt	K2SO4																																	2012		4.21867	3	1303		2.37658	3	7.95667		1.51538	3
G149	Potassium application alleviates the negative effects of salt stress on cotton (Gossypium hirsutum L.) yield by improving the ionic homeostasis,photosynthetic capacity and carbohydrate metabolism of the leaf subtending the cotton boll	Malvaceae	C3	Salt	K2SO4																																	2377		4.98398	3	1693		3.08791	3	11.474		0.622835	3
G150	Potassium-Induced Regulation of Cellular Antioxidant Defense and Improvement of Physiological Processes in Wheat under Water Deficit Condition	Poaceae	C3	Drought	NA																	0.18		0.01	3	0.17		0.009	3
G151	Potassium-Induced Regulation of Cellular Antioxidant Defense and Improvement of Physiological Processes in Wheat under Water Deficit Condition	Poaceae	C3	Drought	NA																	0.18		0.01	3	0.15		0.007	3
G152	Potassium induces carbohydrates accumulation by enhancing morpho-physiological and biochemical attributes in soybean under salinity	Fabaceae	C3	Salt	K2SO4																																									13.6428	0.632808	1.26562	4
G153	Potassium induces carbohydrates accumulation by enhancing morpho-physiological and biochemical attributes in soybean under salinity	Fabaceae	C3	Salt	K2SO4																																									12.3201	0.829408	1.65882	4
G154	Effect of potassium fertilizer on the growth, physiological parameters, and water status of Brassica juncea cultivars under different irrigation regimes	Brassicaceae	C3	Drought	K2SO4																	4.25		0.486	3	4.55		0.385	3
G155	Effect of potassium fertilizer on the growth, physiological parameters, and water status of Brassica juncea cultivars under different irrigation regimes	Brassicaceae	C3	Drought	K2SO4																	4.25		0.486	3	3.09		0.487	3
G156	Effect of potassium fertilizer on the growth, physiological parameters, and water status of Brassica juncea cultivars under different irrigation regimes	Brassicaceae	C3	Drought	K2SO4																	4.25		0.486	3	3.06		0.399	3
G157	Effect of potassium fertilizer on the growth, physiological parameters, and water status of Brassica juncea cultivars under different irrigation regimes	Brassicaceae	C3	Drought	K2SO4																	4.39		0.636	3	5.2		1.034	3
G158	Effect of potassium fertilizer on the growth, physiological parameters, and water status of Brassica juncea cultivars under different irrigation regimes	Brassicaceae	C3	Drought	K2SO4																	4.39		0.636	3	3.15		0.536	3
G159	Effect of potassium fertilizer on the growth, physiological parameters, and water status of Brassica juncea cultivars under different irrigation regimes	Brassicaceae	C3	Drought	K2SO4																	4.39		0.636	3	2.92		1.073	3
G160	Mechanistic Insights into Potassium-Conferred Drought Stress Tolerance in Cultivated and Tibetan Wild Barley: Differential Osmoregulation, Nutrient Retention, Secondary Metabolism and Antioxidative Defense Capacity	Poaceae	C3	Drought	KCl									49.97		1.8	3	45		2.35	3
G161	Mechanistic Insights into Potassium-Conferred Drought Stress Tolerance in Cultivated and Tibetan Wild Barley: Differential Osmoregulation, Nutrient Retention, Secondary Metabolism and Antioxidative Defense Capacity	Poaceae	C3	Drought	KCl									38		2.27	3	33		2.46	3
G162	Mechanistic Insights into Potassium-Conferred Drought Stress Tolerance in Cultivated and Tibetan Wild Barley: Differential Osmoregulation, Nutrient Retention, Secondary Metabolism and Antioxidative Defense Capacity	Poaceae	C3	Drought	KCl									42		0.8	3	34		1.52	3
G163	Supplementation of potassium alleviates water stress-induced changes in Sorghum bicolor L	Poaceae	C4	Drought	KCl									0.034	0.001	0.002	4	0.021	0.003	0.006	4
G164	Supplementation of potassium alleviates water stress-induced changes in Sorghum bicolor L	Poaceae	C4	Drought	KCl									0.034	0.001	0.002	4	0.12	0.002	0.004	4
G165	Supplementation of potassium alleviates water stress-induced changes in Sorghum bicolor L	Poaceae	C4	Drought	KCl
G166	Potassium silicate combined with glycine betaine improved salt tolerance in Dalbergia odorifera	Fabaceae	C3	Salt	K2SiO3																									1.31488	0.308284	0.616568	4	0.583828	0.179697	0.359394	4									2.762	0.012	0.024	4
G167	Potassium silicate combined with glycine betaine improved salt tolerance in Dalbergia odorifera	Fabaceae	C3	Salt	K2SiO3																									2.71017	0.282487	0.564975	4	2.0733	0.514041	1.02808	4									5.17	0.012	0.024	4
G168	ROLE OF POTASSIUM IN PHYSIOLOGICAL FUNCTIONS OF SPRING MAIZE (Zea mays L.) GROWN UNDER DROUGHT STRESS	Poaceae	C4	Drought	NA																																	8254		17.3066	3	6641		12.1127	3	16.47		1.26911	3
G169	ROLE OF POTASSIUM IN PHYSIOLOGICAL FUNCTIONS OF SPRING MAIZE (Zea mays L.) GROWN UNDER DROUGHT STRESS	Poaceae	C4	Drought	NA																																	8254		17.3066	3	7198		13.1286	3	16.47		1.26911	3
G170	ROLE OF POTASSIUM IN PHYSIOLOGICAL FUNCTIONS OF SPRING MAIZE (Zea mays L.) GROWN UNDER DROUGHT STRESS	Poaceae	C4	Drought	NA																																	8254		17.3066	3	5712		10.4183	3	16.47		1.26911	3
G171	ROLE OF POTASSIUM IN PHYSIOLOGICAL FUNCTIONS OF SPRING MAIZE (Zea mays L.) GROWN UNDER DROUGHT STRESS	Poaceae	C4	Drought	NA																																	8254		17.3066	3	7802		14.2303	3	16.47		1.26911	3
G172	ROLE OF POTASSIUM IN PHYSIOLOGICAL FUNCTIONS OF SPRING MAIZE (Zea mays L.) GROWN UNDER DROUGHT STRESS	Poaceae	C4	Drought	NA																																	7640		16.0192	3	5132		9.36039	3	15.57		1.19976	3
G173	ROLE OF POTASSIUM IN PHYSIOLOGICAL FUNCTIONS OF SPRING MAIZE (Zea mays L.) GROWN UNDER DROUGHT STRESS	Poaceae	C4	Drought	NA																																	7640		16.0192	3	6000		10.9436	3	15.57		1.19976	3
G174	ROLE OF POTASSIUM IN PHYSIOLOGICAL FUNCTIONS OF SPRING MAIZE (Zea mays L.) GROWN UNDER DROUGHT STRESS	Poaceae	C4	Drought	NA																																	7640		16.0192	3	5745		10.4785	3	15.57		1.19976	3
G175	ROLE OF POTASSIUM IN PHYSIOLOGICAL FUNCTIONS OF SPRING MAIZE (Zea mays L.) GROWN UNDER DROUGHT STRESS	Poaceae	C4	Drought	NA																																	7640		16.0192	3	7019		12.8021	3	15.57		1.19976	3
G176	AMELIORATIVE EFFECTS OF EXOGENOUS ASCORBIC ACID AND POTASSIUM NITRATE ON ANTIOXIDANT DEFENSE SYSTEM AND MINERAL NUTRIENT UPTAKE IN TOMATOES UNDER SALT STRESS	Solanaceae Juss.	C3	Salt	KNO3
G177	Alleviation of Salinity-Induced Stress in Lettuce Growth by Potassium Sulphate Using Nutrient Film Technique	Asteraceae Bercht.	C3	Salt	K2SO4									3.61		0.0643556	5	3.06		0.0425639	5	347.1		4.17146	5	356.7		9.79982	5	16.1		0.300437	5	12.2		0.279599	5									17.2604	1.54638	3.4578	5
G178	Alleviation of Salinity-Induced Stress in Lettuce Growth by Potassium Sulphate Using Nutrient Film Technique	Asteraceae Bercht.	C3	Salt	K2SO4									3.79		0.0675645	5	3.78		0.0525789	5	380.8		4.57647	5	283.2		7.78051	5	14.6		0.272446	5	12.6		0.288767	5									15.8845	1.06629	2.38429	5
G179	Amelioration of Salt Stress in Sugarcane (Saccharum o–cinarum L.) by Supplying Potassium and Silicon in Hydroponics	Poaceae	C4	Salt	KNO3									0.8	0.06	0.103923	3	0.1	0.03	0.0519615	3
G180	Amelioration of Salt Stress in Sugarcane (Saccharum o–cinarum L.) by Supplying Potassium and Silicon in Hydroponics	Poaceae	C4	Salt	KNO3									0.6	0.04	0.069282	3	0.6	0.06	0.103923	3
G181	Amelioration of Salt Stress in Sugarcane (Saccharum o–cinarum L.) by Supplying Potassium and Silicon in Hydroponics	Poaceae	C4	Salt	KNO3									1.5	0.24	0.415692	3	1	0.31	0.536936	3
G182	Amelioration of Salt Stress in Sugarcane (Saccharum o–cinarum L.) by Supplying Potassium and Silicon in Hydroponics	Poaceae	C4	Salt	KNO3									2.7	0.42	0.727461	3	1.4	0.23	0.398372	3
G183	Amelioration of Salt Stress in Sugarcane (Saccharum o–cinarum L.) by Supplying Potassium and Silicon in Hydroponics	Poaceae	C4	Salt	KNO3									2.8	0.57	0.987269	3	2.6	0.11	0.190526	3
G184	Amelioration of Salt Stress in Sugarcane (Saccharum o–cinarum L.) by Supplying Potassium and Silicon in Hydroponics	Poaceae	C4	Salt	KNO3									3.4	1.13	1.95722	3	2.7	0.14	0.242487	3
G185	Amelioration of Salt Stress in Sugarcane (Saccharum o–cinarum L.) by Supplying Potassium and Silicon in Hydroponics	Poaceae	C4	Salt	KNO3									2.8	0.14	0.242487	3	1.6	0.06	0.103923	3
G186	Amelioration of Salt Stress in Sugarcane (Saccharum o–cinarum L.) by Supplying Potassium and Silicon in Hydroponics	Poaceae	C4	Salt	KNO3									2.5	0.11	0.190526	3	1	0.48	0.831384	3
G187	Interactive Effects of Arbuscular Mycorrhizal Fungus and Potassium Application on Response of Lycium barbarum to Drought Stress	Solanaceae Juss.	C3	Drought	KCl
G188	Interactive Effects of Arbuscular Mycorrhizal Fungus and Potassium Application on Response of Lycium barbarum to Drought Stress	Solanaceae Juss.	C3	Drought	KCl
G189	Effects of Different Potassium Level on Water Relation and WUE of Tobacco (Nicotiana Tabacun )Under Drought	Solanaceae Juss.	C3	Drought	K2SO4
G190	Redistribution of potassium in tobacco mesophyll cell under soil drought stress and different levels of potassium supplied	Solanaceae Juss.	C3	Drought	K2SO4																	45.4		0.545619	3	30.3		0.832449	3																	4.32		0.332882	3
G191	Study on the effect of applying K and glycinebetaine on alleviation of water stress to winter wheat	Poaceae	C3	Drought	KCl																	24.26		0.36	10	15.96		0.27	10									13.85		0.2	10	8.08		0.29	10
G192	Effects of Nitrogen,Potassium and Glycinebetaine on the Lipid Peroxidation and Protective Enzyme Activities in Water-Stressed Summer Maize	Poaceae	C3	Drought	KCl
G193	Effects of Nitrogen,Potassium and Glycinebetaine on the Lipid Peroxidation and Protective Enzyme Activities in Water-Stressed Summer Maize	Poaceae	C3	Drought	KCl
G194	Effect of water-potassium coupling on yield and quality of soybean	Fabaceae	C3	Drought	NA									1.5		0.0267406	4	1.12		0.0155789	4																	6.42		0.0134612	4	5.01		0.00913787	4
G195	Effect of water-potassium coupling on yield and quality of soybean	Fabaceae	C3	Drought	NA									1.5		0.0267406	4	0.82		0.011406	4																	6.42		0.0134612	4	3.28		0.00598248	4
G196	Effect of water-potassium coupling on yield and quality of soybean	Fabaceae	C3	Drought	NA									1.5		0.0267406	4	1.17		0.0162744	4																	6.42		0.0134612	4	2.5		0.00455981	4
G197	Effect of Potassium on Soybean Leaf Protective Enzymes and Yield under Drought Stress	Fabaceae	C3	Drought	NA																																	127.7		0.267755	3	103.5		0.188776	3
G198	Effect of Potassium on Soybean Leaf Protective Enzymes and Yield under Drought Stress	Fabaceae	C3	Drought	NA																																	127.7		0.267755	3	86.7		0.158134	3
G199	Effect of Potassium on Soybean Leaf Protective Enzymes and Yield under Drought Stress	Fabaceae	C3	Drought	NA																																	127.7		0.267755	3	77.9		0.142084	3
G200	Effects of Potassium on Physiological Characteristics of Potato under NaCl Stress	Solanaceae Juss.	C3	Salt	K2SO4
G201	Effects of Potassium on Physiological Characteristics of Potato under NaCl Stress	Solanaceae Juss.	C3	Salt	K2SO4
G202	Effects of Potassium on Physiological Characteristics of Potato under NaCl Stress	Solanaceae Juss.	C3	Salt	K2SO4
G203	Response of Winter Jujube(Zizyphus jujuba Mill. cv. Zhanhua) to Potassium Applied into Soil Under Salt Stress	Rhamnaceae Juss.	C3	Salt	KCl	11.8		0.0775973	4	11.8		0.086454	4
G204	Response of Winter Jujube(Zizyphus jujuba Mill. cv. Zhanhua) to Potassium Applied into Soil Under Salt Stress	Rhamnaceae Juss.	C3	Salt	KCl	11.8		0.0775973	4	9.7		0.0710681	4
G205	Response of Winter Jujube(Zizyphus jujuba Mill. cv. Zhanhua) to Potassium Applied into Soil Under Salt Stress	Rhamnaceae Juss.	C3	Salt	KCl	11.8		0.0775973	4	6.5		0.0476229	4
G206	Potassium improves morphology and charactersistics of Poa pratensis under dronght stress	Poaceae	C3	Drought	KNO3									191.75		0.45	4	179.38		0.62	4
G207	Potassium improves morphology and charactersistics of Poa pratensis under dronght stress	Poaceae	C3	Drought	KNO3									191.75		0.45	4	163.98		0.73	4
G208	Potassium improves morphology and charactersistics of Poa pratensis under dronght stress	Poaceae	C3	Drought	KNO3									191.75		0.45	4	147.6		0.15	4
G209	The combined effect of irrigation and potassium fertilization on the physiological characteristics and yield of peanut	Fabaceae	C3	Drought	K2SO4																																	9.8		0.3	16	15.3		0.8	16
G210	The combined effect of irrigation and potassium fertilization on the physiological characteristics and yield of peanut	Fabaceae	C3	Drought	K2SO4																																	9.8		0.3	16	22.3		0.7	16
G211	Coupling Effects of Water and Potassium on Physiology and Morphology of Root System of Rice at Seedling Stage	Poaceae	C3	Drought	KCl									0.057		0.056	3	0.073		0.034	3
G212	Coupling Effects of Water and Potassium on Physiology and Morphology of Root System of Rice at Seedling Stage	Poaceae	C3	Drought	KCl									0.057		0.056	3	0.114		0.054	3
G213	Coupling Effects of Irrigation and Potassium on Soil Nutrients of Cinnamon Soil and Accumulation of Nutrients by Peanut	Fabaceae	C3	Drought	K2SO4									1.58		0.12	16	0.97		0.07	16	58.62		1.58	16	25.77		0.83	16
G214	Coupling Effects of Irrigation and Potassium on Soil Nutrients of Cinnamon Soil and Accumulation of Nutrients by Peanut	Fabaceae	C3	Drought	K2SO4									1.58		0.12	16	1.57		0.19	16	58.62		1.58	16	41.32		1.12	16
G215	Mechanism of Potassium Application for Increasing Physiological Tolerance of Kentucky Bluegrass under Drought Stress	Poaceae	C3	Salt	KNO3
G216	Mechanism of Potassium Application for Increasing Physiological Tolerance of Kentucky Bluegrass under Drought Stress	Poaceae	C3	Salt	KNO3
G217	Effects of potassium nutrition on carbohydrate and endogenous hormone contents of sweet potato under drought stress	Dioscoreaceae	C3	Drought	K2SO4																																	27049		56.7151	3	25574		46.6451	3
G218	Potassium Humate and Plant Growth-Promoting Microbes Jointly Mitigate Water Deficit Stress in Soybean Cultivated in Salt-Affected Soil	Fabaceae	C3	Drought	NA																																	1.87		0.08	3	1.61		0.04	3	12.7878		0.464336	3
G219	Arbuscular Mycorrhizal Fungus and Exogenous Potassium Application Improved Lycium barbarum Salt Tolerance	Solanaceae Juss.	C3	Salt	K2SO4																																									1.52185		0.246787	3
G220	Combined effect of salicylic acid and potassium mitigates drought stress through the modulation of physio-biochemical attributes and key antioxidants in wheat	Poaceae	C3	Drought	KCl
G221	Combined effect of salicylic acid and potassium mitigates drought stress through the modulation of physio-biochemical attributes and key antioxidants in wheat	Poaceae	C3	Drought	KCl
G222	Potassium effect on the morphology, nutrition and production of Carthamus tinctorius L. under water deficiency and rehydration	Asteraceae Bercht.	C3	Drought	KCl																	37.4259		2.7376	4	35.8105		2.95788	4	1053.24		29.6639	4	855.843		133.814	3	912.114		35.6295	4	897.862		14.2518	4
G223	Potassium effect on the morphology, nutrition and production of Carthamus tinctorius L. under water deficiency and rehydration	Asteraceae Bercht.	C3	Drought	KCl																	37.4259		2.7376	4	20.0028		4.56636	4	1053.24		29.6639	4	402.559		39.4483	3	912.114		35.6295	4	627.078		28.5036	4
G224	Tolerance to water deficiency in safflower (Carthamus tinctorius L.) modulated by potassium fertilization	Asteraceae Bercht.	C3	Drought	KCl																																									9.71279		0.469974	4
G225	Tolerance to water deficiency in safflower (Carthamus tinctorius L.) modulated by potassium fertilization	Asteraceae Bercht.	C3	Drought	KCl																																									9.71279		0.469974	4
G226	Optimizing irrigation amount and potassium rate to simultaneously improve tuber yield, water productivity and plant potassium accumulation of drip-fertigated potato in northwest China	Solanaceae Juss.	C3	Drought	NA																																	40.0738		4.19309	3	41.0863		3.30259	3
G227	Optimizing irrigation amount and potassium rate to simultaneously improve tuber yield, water productivity and plant potassium accumulation of drip-fertigated potato in northwest China	Solanaceae Juss.	C3	Drought	NA																																	40.0738		4.19309	3	45.413		3.59129	3
G228	Effects of Potassium Addition on Physiological Characteristics and Grain Yield UnderDrought Stress Condition in Different Growth Stages of Rice	Poaceae	C3	Drought	KCl	7		0.0460323	3	3.6		0.0263758	3																	1219		22.7474	3	687		15.7447	3									17.2115		0.6938	3
G229	Effects of Potassium Addition on Physiological Characteristics and Grain Yield UnderDrought Stress Condition in Different Growth Stages of Rice	Poaceae	C3	Drought	KCl	9.7		0.0637876	3	6.6		0.0483556	3																	1585		29.5772	3	1528		35.0187	3									15.4947		0.952267	3
[truncated: 260 more columns]

## Sheet: OK vs CK
						Leaf DW								Root DW								Total DW								Leaf area								Yield								Pn
						control				treatment				control				treatment				control				treatment				control				treatment				control				treatment				control
	Title	Families	C	Stress	P	x1	（SE）	SD	n1	x2	（SE）	SD	n2	x1	（SE）	SD	n1	x2	（SE）	SD	n2	x1	（SE）	SD	n1	x2	（SE）	SD	n2	x1	（SE）	SD	n1	x2	（SE）	SD	n2	x1	（SE）	SD	n1	x2	（SE）	SD	n2	x1	（SE）	SD	n1
g1	Effect of potassium on drought resistance of Hibiscus rosa-sinensis cv. Leprechaun: Plant growth, leaf macro- and micronutrient content and root longevity	Rosaceae	C3	Drought	K2SO4	18.2	0.7	2.21359	10	18.9	1.1	3.47851	10	2.2	0.2	0.632456	10	7.3	0.7	2.21359	10									0.312	0.006	0.0189737	10	0.273	0.013	0.0411096	10
g2	Effect of potassium on drought resistance of Hibiscus rosa-sinensis cv. Leprechaun: Plant growth, leaf macro- and micronutrient content and root longevity	Rosaceae	C3	Drought	K2SO4	18.2	0.7	2.21359	10	20.4	0.8	2.52982	10	2.2	0.2	0.632456	10	8.9	1.1	3.47851	10									0.312	0.006	0.0189737	10	0.314	0.012	0.0379473	10
g3	AN EXPERIMENT TO INVESTIGATE AMELIORATIVE EFFECTS OF POTASSIUM SULPHATE ON SALT AND ALKALINITY STRESSED VEGETABLE CROPS	Cucurbitaceae	C3	Salt	K2SO4																	14.2		0.170656	3	11.4		0.288345	3
g4	AN EXPERIMENT TO INVESTIGATE AMELIORATIVE EFFECTS OF POTASSIUM SULPHATE ON SALT AND ALKALINITY STRESSED VEGETABLE CROPS	Cucurbitaceae	C3	Salt	K2SO4																	10.6		0.127391	3	8.4		0.212465	3
g5	AN EXPERIMENT TO INVESTIGATE AMELIORATIVE EFFECTS OF POTASSIUM SULPHATE ON SALT AND ALKALINITY STRESSED VEGETABLE CROPS	Solanaceae Juss.	C3	Salt	K2SO4																	11		0.132198	3	9.2		0.232699	3
g6	AN EXPERIMENT TO INVESTIGATE AMELIORATIVE EFFECTS OF POTASSIUM SULPHATE ON SALT AND ALKALINITY STRESSED VEGETABLE CROPS	Solanaceae Juss.	C3	Salt	K2SO4																	8.5		0.102153	3	6.8		0.171995	3
g7	AN EXPERIMENT TO INVESTIGATE AMELIORATIVE EFFECTS OF POTASSIUM SULPHATE ON SALT AND ALKALINITY STRESSED VEGETABLE CROPS	Solanaceae Juss.	C3	Salt	K2SO4																	13.3		0.15984	3	11.1		0.280757	3
g8	AN EXPERIMENT TO INVESTIGATE AMELIORATIVE EFFECTS OF POTASSIUM SULPHATE ON SALT AND ALKALINITY STRESSED VEGETABLE CROPS	Solanaceae Juss.	C3	Salt	K2SO4																	9.2		0.110566	3	7.7		0.194759	3
g9	NODULATION, DRY MATTER PRODUCTION, AND N2 FIXATION BY FABABEAN AND CHICKPEA AS AFFECTED BY SOIL MOISTURE AND POTASSIUM FERTILIZER	Fabaceae	C3	Drought	K2SO4																	7.55		0.14	3	6.33		0.29	3
g10	NODULATION, DRY MATTER PRODUCTION, AND N2 FIXATION BY FABABEAN AND CHICKPEA AS AFFECTED BY SOIL MOISTURE AND POTASSIUM FERTILIZER	Fabaceae	C3	Drought	K2SO4																	7.55		0.14	3	7.33		0.32	3
g11	NODULATION, DRY MATTER PRODUCTION, AND N2 FIXATION BY FABABEAN AND CHICKPEA AS AFFECTED BY SOIL MOISTURE AND POTASSIUM FERTILIZER	Fabaceae	C3	Drought	K2SO4																	3.52		0.28	3	1.88		0.17	3
g12	NODULATION, DRY MATTER PRODUCTION, AND N2 FIXATION BY FABABEAN AND CHICKPEA AS AFFECTED BY SOIL MOISTURE AND POTASSIUM FERTILIZER	Fabaceae	C3	Drought	K2SO4																	3.52		0.28	3	2.13		0.09	3
g13	NODULATION, DRY MATTER PRODUCTION, AND N2 FIXATION BY FABABEAN AND CHICKPEA AS AFFECTED BY SOIL MOISTURE AND POTASSIUM FERTILIZER	Fabaceae	C3	Drought	K2SO4																	7.55		0.14	3	7.67		0.52	3
g14	NODULATION, DRY MATTER PRODUCTION, AND N2 FIXATION BY FABABEAN AND CHICKPEA AS AFFECTED BY SOIL MOISTURE AND POTASSIUM FERTILIZER	Fabaceae	C3	Drought	K2SO4																	7.55		0.14	3	7.48		0.36	3
g15	NODULATION, DRY MATTER PRODUCTION, AND N2 FIXATION BY FABABEAN AND CHICKPEA AS AFFECTED BY SOIL MOISTURE AND POTASSIUM FERTILIZER	Fabaceae	C3	Drought	K2SO4																	3.52		0.28	3	3.29		0.3	3
g16	NODULATION, DRY MATTER PRODUCTION, AND N2 FIXATION BY FABABEAN AND CHICKPEA AS AFFECTED BY SOIL MOISTURE AND POTASSIUM FERTILIZER	Fabaceae	C3	Drought	K2SO4																	3.52		0.28	3	4.11		0.16	3
g17	Supplementary Potassium Nitrate Improves Salt Tolerance in Bell Pepper Plants	Solanaceae Juss.	C3	Salt	KNO3									5.1		0.0909179	4	4.2		0.0470271	4	37.4		0.449474	4	27.3		0.69051	4									1680		3.52254	4	1020		1.71139	4
g18	Supplementary Potassium Nitrate Improves Salt Tolerance in Bell Pepper Plants	Solanaceae Juss.	C3	Salt	KNO3									5.1		0.0909179	4	4.7		0.0526256	4	37.4		0.449474	4	34.4		0.870093	4									1680		3.52254	4	1320		2.21474	4
g19	Sodium-potassium interaction on growth, yield and quality of tomato in ultisol	Solanaceae Juss.	C3	Salt	KCl																																	7.71596		0.0161785	3	31.4136		0.0527069	3
g20	Sodium-potassium interaction on growth, yield and quality of tomato in ultisol	Solanaceae Juss.	C3	Salt	KCl																																	7.71596		0.0161785	3	33.8085		0.0567251	3
g21	Sodium-potassium interaction on growth, yield and quality of tomato in ultisol	Solanaceae Juss.	C3	Salt	KCl																																	7.71596		0.0161785	3	9.88332		0.0165826	3
g22	Sodium-potassium interaction on growth, yield and quality of tomato in ultisol	Solanaceae Juss.	C3	Salt	KCl																																	7.71596		0.0161785	3	23.3235		0.0391331	3
g23	Sodium-potassium interaction on growth, yield and quality of tomato in ultisol	Solanaceae Juss.	C3	Salt	KCl																																	7.71596		0.0161785	3	26.1904		0.0439432	3
g24	Sodium-potassium interaction on growth, yield and quality of tomato in ultisol	Solanaceae Juss.	C3	Salt	KCl																																	7.71596		0.0161785	3	20.5741		0.03452	3
g25	Sodium-potassium interaction on growth, yield and quality of tomato in ultisol	Solanaceae Juss.	C3	Salt	KCl																																	7.71596		0.0161785	3	19.9804		0.0335239	3
g26	Sodium-potassium interaction on growth, yield and quality of tomato in ultisol	Solanaceae Juss.	C3	Salt	KCl																																	7.71596		0.0161785	3	8.79117		0.0147501	3
g27	Sodium-potassium interaction on growth, yield and quality of tomato in ultisol	Solanaceae Juss.	C3	Salt	KCl																																	7.71596		0.0161785	3	4.34532		0.00729073	3
g28	Sodium-potassium interaction on growth, yield and quality of tomato in ultisol	Solanaceae Juss.	C3	Salt	KCl																																	7.71596		0.0161785	3	4.22203		0.00708387	3
g29	Sodium-potassium interaction on growth, yield and quality of tomato in ultisol	Solanaceae Juss.	C3	Salt	KCl																																	7.71596		0.0161785	3	2.95738		0.00496199	3
g30	Sodium-potassium interaction on growth, yield and quality of tomato in ultisol	Solanaceae Juss.	C3	Salt	KCl																																	7.71596		0.0161785	3	5.46869		0.00917556	3
g31	Sodium-potassium interaction on growth, yield and quality of tomato in ultisol	Solanaceae Juss.	C3	Salt	KCl																																	7.71596		0.0161785	3	6.87462		0.0115345	3
g32	Sodium-potassium interaction on growth, yield and quality of tomato in ultisol	Solanaceae Juss.	C3	Salt	KCl																																	7.71596		0.0161785	3	6.79948		0.0114084	3
g33	Sodium-potassium interaction on growth, yield and quality of tomato in ultisol	Solanaceae Juss.	C3	Salt	KCl																																	7.71596		0.0161785	3	11.5163		0.0193224	3
g34	The effect of salinity on photosynthetic activity in potassium-deficient barley species	Poaceae	C3	Salt	KCl									0.0143703	0.00539795	0.0152677	8	0.026	0.003	0.00848528	8									19.6	2.9	8.20244	8	15.3	2	5.65685	8									6.63102	0.534759	0.92623	3
g35	The effect of salinity on photosynthetic activity in potassium-deficient barley species	Poaceae	C3	Salt	KCl									0.107692	0.0692308	0.195814	8	0.197	0.023	0.0650538	8									471.2	59.5	168.291	8	330.6	47.6	134.633	8									13.5829	0.748663	1.29672	3
g36	INTERACTIVE EFFECTS OF NACL INDUCED SALINITY, CALCIUM AND POTASSIUM ON PHYSIOMORPHOLOGICAL TRAITS OF SORGHUM (SORGHUM BICOLOR L.)	Poaceae	C4	Salt	KCl	9.342		0.0614334	3	4.703		0.0387537	3	5.27059		0.093959	3	2.14118		0.0239746	3	22.352		0.268627	3	10.3583		0.261996	3	2147.58		40.0753	3	1202.54		25.6943	3									17.5		1.34848	3
g37	INTERACTIVE EFFECTS OF NACL INDUCED SALINITY, CALCIUM AND POTASSIUM ON PHYSIOMORPHOLOGICAL TRAITS OF SORGHUM (SORGHUM BICOLOR L.)	Poaceae	C4	Salt	KCl	8.802		0.0578823	3	6.168		0.0508256	3	3.41765		0.0609265	3	2.24412		0.0251272	3	18.4579		0.221828	3	14.1745		0.35852	3	2164.14		40.3843	3	1373.09		29.3384	3									17.5		1.34848	3
g38	INTERACTIVE EFFECTS OF NACL INDUCED SALINITY, CALCIUM AND POTASSIUM ON PHYSIOMORPHOLOGICAL TRAITS OF SORGHUM (SORGHUM BICOLOR L.)	Poaceae	C4	Salt	KCl	9.342		0.0614334	3	2.029		0.0167194	3	5.27059		0.093959	3	1.25588		0.014062	3	22.352		0.268627	3	4.90654		0.124103	3	2147.58		40.0753	3	535.974		11.452	3									17.5		1.34848	3
g39	INTERACTIVE EFFECTS OF NACL INDUCED SALINITY, CALCIUM AND POTASSIUM ON PHYSIOMORPHOLOGICAL TRAITS OF SORGHUM (SORGHUM BICOLOR L.)	Poaceae	C4	Salt	KCl	8.802		0.0578823	3	4.172		0.0343781	3	3.41765		0.0609265	3	1.72941		0.0193641	3	18.4579		0.221828	3	8.17757		0.206839	3	2164.14		40.3843	3	627.991		13.4181	3									17.5		1.34848	3
g40	INTERACTIVE EFFECTS OF NACL INDUCED SALINITY, CALCIUM AND POTASSIUM ON PHYSIOMORPHOLOGICAL TRAITS OF SORGHUM (SORGHUM BICOLOR L.)	Poaceae	C4	Salt	KCl	9.342		0.0614334	3	0.713		0.00587527	3	5.27059		0.093959	3	0.597059		0.00668523	3	22.352		0.268627	3	1.32399		0.0334882	3	2147.58		40.0753	3	209.475		4.47578	3									17.5		1.34848	3
g41	INTERACTIVE EFFECTS OF NACL INDUCED SALINITY, CALCIUM AND POTASSIUM ON PHYSIOMORPHOLOGICAL TRAITS OF SORGHUM (SORGHUM BICOLOR L.)	Poaceae	C4	Salt	KCl	8.802		0.0578823	3	0.703		0.00579286	3	3.41765		0.0609265	3	1.00882		0.0112957	3	18.4579		0.221828	3	1.47975		0.0374279	3	2164.14		40.3843	3	300.841		6.42797	3									17.5		1.34848	3
g42	Effect of potassium fertilizer on lemon balm (Melissa officinalis L.) grown under water stress conditions	Rutaceae	C3	Drought	K2SO4																	3.79		0.0455483	3	7.28		0.184136	3	2.18		0.0406803	3	0.73		0.0155977	3	0.017		3.56448e-05	3	0.015		2.51675e-05	3
g43	Effect of potassium fertilizer on lemon balm (Melissa officinalis L.) grown under water stress conditions	Rutaceae	C3	Drought	K2SO4																	3.79		0.0455483	3	8.01		0.2026	3	2.18		0.0406803	3	0.96		0.020512	3	0.017		3.56448e-05	3	0.018		3.0201e-05	3
g44	Effect of potassium fertilizer on lemon balm (Melissa officinalis L.) grown under water stress conditions	Rutaceae	C3	Drought	K2SO4																	3.79		0.0455483	3	8.07		0.204118	3	2.18		0.0406803	3	1.08		0.023076	3	0.017		3.56448e-05	3	0.015		2.51675e-05	3
g45	Effect of potassium fertilizer on lemon balm (Melissa officinalis L.) grown under water stress conditions	Rutaceae	C3	Drought	K2SO4																	3.79		0.0455483	3	6.11		0.154543	3	2.18		0.0406803	3	1.41		0.030127	3	0.017		3.56448e-05	3	0.024		4.0268e-05	3
g46	Effect of potassium fertilizer on lemon balm (Melissa officinalis L.) grown under water stress conditions	Rutaceae	C3	Drought	K2SO4																	3.79		0.0455483	3	6.42		0.162384	3	2.18		0.0406803	3	1.58		0.0337594	3	0.017		3.56448e-05	3	0.028		4.69794e-05	3
g47	Effect of potassium fertilizer on lemon balm (Melissa officinalis L.) grown under water stress conditions	Rutaceae	C3	Drought	K2SO4																	3.79		0.0455483	3	6.75		0.170731	3	2.18		0.0406803	3	1.93		0.0412377	3	0.017		3.56448e-05	3	0.026		4.36237e-05	3
g48	Potassium and calcium enrichment alleviate salinity-induced stress in hydroponically grown endives	Burseraceae	C3	Salt	K2SO4	5.2		0.0341954	5	5.1		0.042025	5									317.1		3.81092	5	285.7		7.22633	5	44.9		0.837864	5	61.6		1.31619	5									12.2058	0.993827	2.22227	5
g49	Potassium and calcium enrichment alleviate salinity-induced stress in hydroponically grown endives	Burseraceae	C3	Salt	K2SO4	6.3		0.0414291	5	6.1		0.0502652	5									314.7		3.78207	5	278.2		7.03663	5	38.2		0.712838	5	36.8		0.786294	5									17.5015	1.07767	2.40975	5
g50	RESPONSES OF LABLAB PURPUREUS (L.) SWEET / RHIZOBIUM SYMBIOSIS AND GROWTH TO POTASSIUM SUPPLY UNDER DIFFERENT WATER REGIMES	Fabaceae	C3	Drought	K2HPO4									3.74		0.0666731	3	3.23		0.0361661	3
g51	RESPONSES OF LABLAB PURPUREUS (L.) SWEET / RHIZOBIUM SYMBIOSIS AND GROWTH TO POTASSIUM SUPPLY UNDER DIFFERENT WATER REGIMES	Fabaceae	C3	Drought	K2HPO4									3.74		0.0666731	3	3.79		0.0424364	3
g52	RESPONSES OF LABLAB PURPUREUS (L.) SWEET / RHIZOBIUM SYMBIOSIS AND GROWTH TO POTASSIUM SUPPLY UNDER DIFFERENT WATER REGIMES	Fabaceae	C3	Drought	K2HPO4									3.74		0.0666731	3	4.84		0.0541932	3
g53	RESPONSES OF LABLAB PURPUREUS (L.) SWEET / RHIZOBIUM SYMBIOSIS AND GROWTH TO POTASSIUM SUPPLY UNDER DIFFERENT WATER REGIMES	Fabaceae	C3	Drought	K2HPO4									3.74		0.0666731	3	2.56		0.0286642	3
g54	RESPONSES OF LABLAB PURPUREUS (L.) SWEET / RHIZOBIUM SYMBIOSIS AND GROWTH TO POTASSIUM SUPPLY UNDER DIFFERENT WATER REGIMES	Fabaceae	C3	Drought	K2HPO4									3.74		0.0666731	3	2.83		0.0316873	3
g55	RESPONSES OF LABLAB PURPUREUS (L.) SWEET / RHIZOBIUM SYMBIOSIS AND GROWTH TO POTASSIUM SUPPLY UNDER DIFFERENT WATER REGIMES	Fabaceae	C3	Drought	K2HPO4									3.74		0.0666731	3	3.32		0.0371738	3
g56	RESPONSES OF LABLAB PURPUREUS (L.) SWEET / RHIZOBIUM SYMBIOSIS AND GROWTH TO POTASSIUM SUPPLY UNDER DIFFERENT WATER REGIMES	Fabaceae	C3	Drought	K2HPO4									3.74		0.0666731	3	2.12		0.0237375	3
g57	RESPONSES OF LABLAB PURPUREUS (L.) SWEET / RHIZOBIUM SYMBIOSIS AND GROWTH TO POTASSIUM SUPPLY UNDER DIFFERENT WATER REGIMES	Fabaceae	C3	Drought	K2HPO4									3.74		0.0666731	3	2.48		0.0277684	3
g58	RESPONSES OF LABLAB PURPUREUS (L.) SWEET / RHIZOBIUM SYMBIOSIS AND GROWTH TO POTASSIUM SUPPLY UNDER DIFFERENT WATER REGIMES	Fabaceae	C3	Drought	K2HPO4									3.74		0.0666731	3	2.76		0.0309035	3
g59	EFFECT OF POTASSIUM SUPPLY ON DROUGHT RESISTANCE IN SORGHUM: PLANT GROWTH AND MACRONUTRIENT CONTENT	Poaceae	C4	Drought	K2SO4																																	2560.67		5.36909	3	2615.67		4.38866	3
g60	EFFECT OF POTASSIUM SUPPLY ON DROUGHT RESISTANCE IN SORGHUM: PLANT GROWTH AND MACRONUTRIENT CONTENT	Poaceae	C4	Drought	K2SO4																																	2560.67		5.36909	3	3239.67		5.43563	3
g61	EFFECT OF POTASSIUM SUPPLY ON DROUGHT RESISTANCE IN SORGHUM: PLANT GROWTH AND MACRONUTRIENT CONTENT	Poaceae	C4	Drought	K2SO4																																	2560.67		5.36909	3	3148.67		5.28295	3
g62	EFFECT OF POTASSIUM SUPPLY ON DROUGHT RESISTANCE IN SORGHUM: PLANT GROWTH AND MACRONUTRIENT CONTENT	Poaceae	C4	Drought	K2SO4																																	2560.67		5.36909	3	2436		4.08721	3
g63	EFFECT OF POTASSIUM SUPPLY ON DROUGHT RESISTANCE IN SORGHUM: PLANT GROWTH AND MACRONUTRIENT CONTENT	Poaceae	C4	Drought	K2SO4																																	2560.67		5.36909	3	1285		2.15602	3
g64	EFFECT OF POTASSIUM SUPPLY ON DROUGHT RESISTANCE IN SORGHUM: PLANT GROWTH AND MACRONUTRIENT CONTENT	Poaceae	C4	Drought	K2SO4																																	2560.67		5.36909	3	1869		3.13587	3
g65	EFFECT OF POTASSIUM SUPPLY ON DROUGHT RESISTANCE IN SORGHUM: PLANT GROWTH AND MACRONUTRIENT CONTENT	Poaceae	C4	Drought	K2SO4																																	2560.67		5.36909	3	1806.67		3.03129	3
g66	EFFECT OF POTASSIUM SUPPLY ON DROUGHT RESISTANCE IN SORGHUM: PLANT GROWTH AND MACRONUTRIENT CONTENT	Poaceae	C4	Drought	K2SO4																																	2560.67		5.36909	3	1202		2.01676	3
g67	Effects of Salinity and Potassium Application on Antioxidant Enzyme Activities and Physiological Parameters in Pearl Millet	Poaceae	C4	Salt	K2SO4																																	0.724967	0.0529011	0.0916273	3	0.74007	0.0396232	0.0686294	3
g68	Effects of Salinity and Potassium Application on Antioxidant Enzyme Activities and Physiological Parameters in Pearl Millet	Poaceae	C4	Salt	K2SO4																																	0.724967	0.0529011	0.0916273	3	0.78996	0.0495049	0.0857451	3
g69	Effects of Salinity and Potassium Application on Antioxidant Enzyme Activities and Physiological Parameters in Pearl Millet	Poaceae	C4	Salt	K2SO4																																	0.724967	0.0529011	0.0916273	3	0.583301	0.0198212	0.0343314	3
g70	Effects of Salinity and Potassium Application on Antioxidant Enzyme Activities and Physiological Parameters in Pearl Millet	Poaceae	C4	Salt	K2SO4																																	0.724967	0.0529011	0.0916273	3	0.61833	0.0197827	0.0342647	3
g71	Effects of Salinity and Potassium Application on Antioxidant Enzyme Activities and Physiological Parameters in Pearl Millet	Poaceae	C4	Salt	K2SO4																																	0.724967	0.0529011	0.0916273	3	0.451304	0.0148515	0.0257235	3
g72	Effects of Salinity and Potassium Application on Antioxidant Enzyme Activities and Physiological Parameters in Pearl Millet	Poaceae	C4	Salt	K2SO4																																	0.724967	0.0529011	0.0916273	3	0.466493	0.0198309	0.0343481	3
g73	The efficiency of potassium fertilization methods on the growth of rice (Oryza sativa L.) under salinity stress	Poaceae	C3	Salt	K2SO4									24.6364		0.439193	3	13.7626		0.191435	3																	17.3531		0.0363851	3	18.2877		0.0306837	3
g74	The efficiency of potassium fertilization methods on the growth of rice (Oryza sativa L.) under salinity stress	Poaceae	C3	Salt	K2SO4									24.6364		0.439193	3	21.7054		0.301917	3																	17.3531		0.0363851	3	12.692		0.0212952	3
g75	The efficiency of potassium fertilization methods on the growth of rice (Oryza sativa L.) under salinity stress	Poaceae	C3	Salt	K2SO4									24.6364		0.439193	3	10.31		0.14341	3																	17.3531		0.0363851	3	9.5917		0.0160933	3
g76	Effect of water deficit and potassium fertilization on photosynthetic activity in cotton plants	Malvaceae	C3	Drought	K2SO4																																									12.5348	0.891365	2.35833	7
g77	Effect of water deficit and potassium fertilization on photosynthetic activity in cotton plants	Malvaceae	C3	Drought	K2SO4																																									12.5348	0.891365	2.35833	7
g78	Effect of water deficit and potassium fertilization on photosynthetic activity in cotton plants	Malvaceae	C3	Drought	K2SO4																																									12.5348	0.891365	2.35833	7
g79	Effect of water deficit and potassium fertilization on photosynthetic activity in cotton plants	Malvaceae	C3	Drought	K2SO4																																									12.5348	0.891365	2.35833	7
g80	Effect of water deficit and potassium fertilization on photosynthetic activity in cotton plants	Malvaceae	C3	Drought	K2SO4																																									9.47075	1.0585	2.80052	7
g81	Effect of water deficit and potassium fertilization on photosynthetic activity in cotton plants	Malvaceae	C3	Drought	K2SO4																																									9.47075	1.0585	2.80052	7
g82	Effect of water deficit and potassium fertilization on photosynthetic activity in cotton plants	Malvaceae	C3	Drought	K2SO4																																									9.47075	1.0585	2.80052	7
g83	Effect of water deficit and potassium fertilization on photosynthetic activity in cotton plants	Malvaceae	C3	Drought	K2SO4																																									9.47075	1.0585	2.80052	7
g84	Growth response of the salt-sensitive and the salt-tolerant sugarcane genotypes to potassium nutrition under salt stress	Poaceae	C4	Salt	K2SO4									13.4		0.238882	3	10.4		0.116448	3																	4.08		0.00855475	3	3.13		0.00525162	3
g85	Growth response of the salt-sensitive and the salt-tolerant sugarcane genotypes to potassium nutrition under salt stress	Poaceae	C4	Salt	K2SO4									13.4		0.238882	3	7.9		0.0884558	3																	4.08		0.00855475	3	2.67		0.00447982	3
g86	Growth response of the salt-sensitive and the salt-tolerant sugarcane genotypes to potassium nutrition under salt stress	Poaceae	C4	Salt	K2SO4									13.4		0.238882	3	3.8		0.0425484	3																	4.08		0.00855475	3	1.78		0.00298655	3
g87	Growth response of the salt-sensitive and the salt-tolerant sugarcane genotypes to potassium nutrition under salt stress	Poaceae	C4	Salt	K2SO4									15.2		0.270971	3	6.2		0.069421	3																	5.26		0.0110289	3	4.95		0.00830528	3
g88	Growth response of the salt-sensitive and the salt-tolerant sugarcane genotypes to potassium nutrition under salt stress	Poaceae	C4	Salt	K2SO4									15.2		0.270971	3	5.1		0.0571044	3																	5.26		0.0110289	3	4.06		0.00681201	3
g89	Growth response of the salt-sensitive and the salt-tolerant sugarcane genotypes to potassium nutrition under salt stress	Poaceae	C4	Salt	K2SO4									15.2		0.270971	3	4.3		0.0481468	3																	5.26		0.0110289	3	2.99		0.00501673	3
g90	INFLUENCE OF DIFFERENT SEED PRIMING METHODS FOR IMPROVING SALT STRESS TOLERANCE IN LETTUCE PLANTS	Asteraceae Bercht.	C3	Salt	KNO3	0.36	0.05	0.122474	6	0.18	0.01	0.0244949	6																	89.4	6.86	16.8035	6	43.79	2.82	6.90756	6
g91	INFLUENCE OF DIFFERENT SEED PRIMING METHODS FOR IMPROVING SALT STRESS TOLERANCE IN LETTUCE PLANTS	Asteraceae Bercht.	C3	Salt	KNO3	0.36	0.05	0.122474	6	0.12	0.01	0.0244949	6																	89.4	6.86	16.8035	6	21.69	3.04	7.44645	6
g92	Impairment of maize seedling photosynthesis caused by a combination of potassium deficiency and salt stress	Poaceae	C4	Salt	NA
g93	Impairment of maize seedling photosynthesis caused by a combination of potassium deficiency and salt stress	Poaceae	C4	Salt	NA
g94	Impairment of maize seedling photosynthesis caused by a combination of potassium deficiency and salt stress	Poaceae	C4	Salt	NA
g95	EFFECT OF SUPPLEMENTAL POTASSIUM (K+) ON GROWTH, PHYSIOLOGICAL AND BIOCHEMICAL ATTRIBUTES OF WHEAT GROWN UNDER SALINE CONDITIONS	Poaceae	C3	Salt	K2SO4																									27.5884		0.909298	3	30.2572		0.498755	3	15.6572		0.899579	3	15.0718		0.777469	3	1.64687		0.298105	3
g96	EFFECT OF SUPPLEMENTAL POTASSIUM (K+) ON GROWTH, PHYSIOLOGICAL AND BIOCHEMICAL ATTRIBUTES OF WHEAT GROWN UNDER SALINE CONDITIONS	Poaceae	C3	Salt	KCl																									27.5884		0.909298	3	23.389		1.40901	3	15.6572		0.899579	3	14.0608		0.602146	3	1.64687		0.298105	3
g97	EFFECT OF SUPPLEMENTAL POTASSIUM (K+) ON GROWTH, PHYSIOLOGICAL AND BIOCHEMICAL ATTRIBUTES OF WHEAT GROWN UNDER SALINE CONDITIONS	Poaceae	C3	Salt	K2SO4																									26.5642		0.591258	3	26.0057		0.637033	3	15.7258		0.183165	3	18.6231		1.13876	3	3.0305		0.0927999	3
g98	EFFECT OF SUPPLEMENTAL POTASSIUM (K+) ON GROWTH, PHYSIOLOGICAL AND BIOCHEMICAL ATTRIBUTES OF WHEAT GROWN UNDER SALINE CONDITIONS	Poaceae	C3	Salt	KCl																									26.5642		0.591258	3	17.9108		0.683603	3	15.7258		0.183165	3	16.5422		0.713614	3	3.0305		0.0927999	3
g99	EFFECT OF SUPPLEMENTAL POTASSIUM (K+) ON GROWTH, PHYSIOLOGICAL AND BIOCHEMICAL ATTRIBUTES OF WHEAT GROWN UNDER SALINE CONDITIONS	Poaceae	C3	Salt	K2SO4																									22.7235		0.727629	3	23.2086		0.18453	3	15.4667		0.359047	3	14.0288		1.07714	3	2.22479		0.256477	3
g100	EFFECT OF SUPPLEMENTAL POTASSIUM (K+) ON GROWTH, PHYSIOLOGICAL AND BIOCHEMICAL ATTRIBUTES OF WHEAT GROWN UNDER SALINE CONDITIONS	Poaceae	C3	Salt	KCl																									22.7235		0.727629	3	22.7498		0.273377	3	15.4667		0.359047	3	12.7809		0.6576	3	2.22479		0.256477	3
g101	EFFECT OF SUPPLEMENTAL POTASSIUM (K+) ON GROWTH, PHYSIOLOGICAL AND BIOCHEMICAL ATTRIBUTES OF WHEAT GROWN UNDER SALINE CONDITIONS	Poaceae	C3	Salt	K2SO4																									20.0165		0.408	3	16.5034		1.00053	3	15.4667		0.301913	3	21.5369		0.475556	3	2.65351		0.226365	3
g102	EFFECT OF SUPPLEMENTAL POTASSIUM (K+) ON GROWTH, PHYSIOLOGICAL AND BIOCHEMICAL ATTRIBUTES OF WHEAT GROWN UNDER SALINE CONDITIONS	Poaceae	C3	Salt	KCl																									20.0165		0.408	3	16.7274		0.316609	3	15.4667		0.301913	3	18.613		0.179804	3	2.65351		0.226365	3
g103	EFFECT OF SUPPLEMENTAL POTASSIUM (K+) ON GROWTH, PHYSIOLOGICAL AND BIOCHEMICAL ATTRIBUTES OF WHEAT GROWN UNDER SALINE CONDITIONS	Poaceae	C3	Salt	K2SO4																									16.4929		0.544689	3	17.0689		0.774358	3	14.8854		1.01609	3	23.1714		0.839644	3	2.11383		0.124267	3
g104	EFFECT OF SUPPLEMENTAL POTASSIUM (K+) ON GROWTH, PHYSIOLOGICAL AND BIOCHEMICAL ATTRIBUTES OF WHEAT GROWN UNDER SALINE CONDITIONS	Poaceae	C3	Salt	KCl																									16.4929		0.544689	3	16.6574		0.500503	3	14.8854		1.01609	3	21.3896		0.178683	3	2.11383		0.124267	3
g105	Effects of External Potassium (K) Supply on Drought Tolerances of Two Contrasting Winter Wheat Cultivars	Poaceae	C3	Drought	K2CO3									0.11	0	0	6	0.11	0.02	0.0489898	6																									15.2593	0.659928	1.61649	6
g106	Effects of External Potassium (K) Supply on Drought Tolerances of Two Contrasting Winter Wheat Cultivars	Poaceae	C3	Drought	K2CO3									0.11	0	0	6	0.13	0.03	0.0734847	6																									15.2593	0.659928	1.61649	6
g107	Effects of External Potassium (K) Supply on Drought Tolerances of Two Contrasting Winter Wheat Cultivars	Poaceae	C3	Drought	K2CO3									0.11	0	0	6	0.12	0.01	0.0244949	6																									15.2593	0.659928	1.61649	6
g108	Effects of External Potassium (K) Supply on Drought Tolerances of Two Contrasting Winter Wheat Cultivars	Poaceae	C3	Drought	K2CO3									0.11	0	0	6	0.1	0.01	0.0244949	6																									15.2593	0.659928	1.61649	6
g109	Effects of External Potassium (K) Supply on Drought Tolerances of Two Contrasting Winter Wheat Cultivars	Poaceae	C3	Drought	K2CO3									0.08	0	0	6	0.07	0.01	0.0244949	6																									16.1071	0.992476	2.43106	6
g110	Effects of External Potassium (K) Supply on Drought Tolerances of Two Contrasting Winter Wheat Cultivars	Poaceae	C3	Drought	K2CO3									0.08	0	0	6	0.09	0.01	0.0244949	6																									16.1071	0.992476	2.43106	6
g111	Effects of External Potassium (K) Supply on Drought Tolerances of Two Contrasting Winter Wheat Cultivars	Poaceae	C3	Drought	K2CO3									0.08	0	0	6	0.11	0.02	0.0489898	6																									16.1071	0.992476	2.43106	6
g112	Effects of External Potassium (K) Supply on Drought Tolerances of Two Contrasting Winter Wheat Cultivars	Poaceae	C3	Drought	K2CO3									0.08	0	0	6	0.08	0.01	0.0244949	6																									16.1071	0.992476	2.43106	6
g113	Soil and foliar application of potassium enhances fruit yield and quality of tomato under salinity	Solanaceae Juss.	C3	Salt	KNO3																	14.3042	0.342205	0.592717	3	8.85	0.3	0.519615	3									611.872	33.3254	57.7213	3	426.682	15.232	26.3827	3
g114	Soil and foliar application of potassium enhances fruit yield and quality of tomato under salinity	Solanaceae Juss.	C3	Salt	KNO3																	14.3042	0.342205	0.592717	3	10.25	0.52	0.900666	3									611.872	33.3254	57.7213	3	477.233	25.1969	43.6424	3
g115	Soil and foliar application of potassium enhances fruit yield and quality of tomato under salinity	Solanaceae Juss.	C3	Salt	KNO3																	14.3042	0.342205	0.592717	3	5.98	0.15	0.259808	3									611.872	33.3254	57.7213	3	559.5	2.03568	3.52591	3
g116	Soil and foliar application of potassium enhances fruit yield and quality of tomato under salinity	Solanaceae Juss.	C3	Salt	KNO3																	14.3042	0.342205	0.592717	3	6.49	0.22	0.381051	3									611.872	33.3254	57.7213	3	586.405	15.0327	26.0375	3
g117	Soil and foliar application of potassium enhances fruit yield and quality of tomato under salinity	Solanaceae Juss.	C3	Salt	KNO3																	6.57034	0.410646	0.71126	3	3.98	0.07	0.121244	3									527.868	20.5277	35.555	3	452.192	9.82253	17.0131	3
g118	Soil and foliar application of potassium enhances fruit yield and quality of tomato under salinity	Solanaceae Juss.	C3	Salt	KNO3																	6.57034	0.410646	0.71126	3	4.8	0.3	0.519615	3									527.868	20.5277	35.555	3	494.7	15.1751	26.284	3
g119	Soil and foliar application of potassium enhances fruit yield and quality of tomato under salinity	Solanaceae Juss.	C3	Salt	KNO3																	6.57034	0.410646	0.71126	3	2.58	0.22	0.381051	3									527.868	20.5277	35.555	3	324.101	17.8087	30.8455	3
g120	Soil and foliar application of potassium enhances fruit yield and quality of tomato under salinity	Solanaceae Juss.	C3	Salt	KNO3																	6.57034	0.410646	0.71126	3	3.1	0.22	0.381051	3									527.868	20.5277	35.555	3	356.245	12.7123	22.0184	3
g121	EFFECTS OF POTASSIUM APPLICATION AND SOIL MOISTURE ON THE GROWTH OF Corymbia citriodora PLANTS	Myrtaceae Juss.	C3	Drought	KCl	27.86		0.183209	6	27.24		0.224463	6	12.27		0.218738	6	14.33		0.160452	6	62.29		0.748603	6	62.49		1.58059	6	1254.3		23.4061	6	1232.8		26.3408	6
g122	EFFECTS OF POTASSIUM APPLICATION AND SOIL MOISTURE ON THE GROWTH OF Corymbia citriodora PLANTS	Myrtaceae Juss.	C3	Drought	KCl	27.86		0.183209	6	30.91		0.254705	6	12.27		0.218738	6	15.05		0.168514	6	62.29		0.748603	6	66.65		1.68581	6	1254.3		23.4061	6	1288.7		27.5352	6
g123	EFFECTS OF POTASSIUM APPLICATION AND SOIL MOISTURE ON THE GROWTH OF Corymbia citriodora PLANTS	Myrtaceae Juss.	C3	Drought	KCl	27.86		0.183209	6	28.08		0.231385	6	12.27		0.218738	6	14.48		0.162132	6	62.29		0.748603	6	61.22		1.54846	6	1254.3		23.4061	6	1152.9		24.6337	6
g124	EFFECTS OF POTASSIUM APPLICATION AND SOIL MOISTURE ON THE GROWTH OF Corymbia citriodora PLANTS	Myrtaceae Juss.	C3	Drought	KCl	27.86		0.183209	6	29.59		0.243828	6	12.27		0.218738	6	13.13		0.147016	6	62.29		0.748603	6	62.66		1.58488	6	1254.3		23.4061	6	1143.5		24.4328	6
g125	EFFECTS OF POTASSIUM APPLICATION AND SOIL MOISTURE ON THE GROWTH OF Corymbia citriodora PLANTS	Myrtaceae Juss.	C3	Drought	KCl	27.86		0.183209	6	27.52		0.22677	6	12.27		0.218738	6	14.45		0.161796	6	62.29		0.748603	6	61.28		1.54998	6	1254.3		23.4061	6	950.6		20.3112	6
g126	EFFECTS OF POTASSIUM APPLICATION AND SOIL MOISTURE ON THE GROWTH OF Corymbia citriodora PLANTS	Myrtaceae Juss.	C3	Drought	KCl	27.86		0.183209	6	28		0.230726	6	12.27		0.218738	6	14.55		0.162915	6	62.29		0.748603	6	61.9		1.56566	6	1254.3		23.4061	6	1154.1		24.6593	6
g127	Potassium fertilization mitigates the adverse effects of drought on selected Zea mays cultivars	Poaceae	C4	Drought	KCl																	107.04		1.28641	17	88.56		2.23998	17									49.47		0.103726	17	47.74		0.0800999	17
g128	Potassium fertilization mitigates the adverse effects of drought on selected Zea mays cultivars	Poaceae	C4	Drought	KCl																	115.04		1.38255	17	83.13		2.10264	17									60		0.125805	17	44.76		0.0750999	17
g129	Effects of Potassium Sulfate on Adaptability of Sugarcane Cultivars to Salt Stress under Hydroponic Conditions	Poaceae	C4	Salt	K2SO4									1.85		0.03298	3	1.87		0.0209383	3
g130	Effects of Potassium Sulfate on Adaptability of Sugarcane Cultivars to Salt Stress under Hydroponic Conditions	Poaceae	C4	Salt	K2SO4									1.85		0.03298	3	1.9		0.0212742	3
g131	Effects of Potassium Sulfate on Adaptability of Sugarcane Cultivars to Salt Stress under Hydroponic Conditions	Poaceae	C4	Salt	K2SO4									2.03		0.0361889	3	1.65		0.0184749	3
g132	Effects of Potassium Sulfate on Adaptability of Sugarcane Cultivars to Salt Stress under Hydroponic Conditions	Poaceae	C4	Salt	K2SO4									2.03		0.0361889	3	1.6		0.0179151	3
g133	Application of potassium polyacrylate increases soil water status and improves growth of bermudagrass (Cynodon dactylon) under drought stress condition	Poaceae	C4	Drought	NA
g134	Effect of Potassium Nitrate Seed Priming on Allometry of Drought-Stressed Cotton (Gossypium hirsutum L.)	Malvaceae	C3	Drought	KNO3									0.11	0.01	0.0173205	3	0.1	0.01	0.0173205	3									24.3	0.4	0.69282	3	22.7	0.3	0.519615	3
g135	Effect of Potassium Nitrate Seed Priming on Allometry of Drought-Stressed Cotton (Gossypium hirsutum L.)	Malvaceae	C3	Drought	KNO3									0.11	0.01	0.0173205	3	0.08	0.01	0.0173205	3									24.3	0.4	0.69282	3	20.8	1	1.73205	3
g136	Effect of Potassium Nitrate Seed Priming on Allometry of Drought-Stressed Cotton (Gossypium hirsutum L.)	Malvaceae	C3	Drought	KNO3									0.11	0.01	0.0173205	3	0.11	0.01	0.0173205	3									24.3	0.4	0.69282	3	21.1	0.5	0.866025	3
g137	Effect of Potassium Nitrate Seed Priming on Allometry of Drought-Stressed Cotton (Gossypium hirsutum L.)	Malvaceae	C3	Drought	KNO3									0.11	0.01	0.0173205	3	0.15	0	0	3									24.3	0.4	0.69282	3	26.9	0.1	0.173205	3
g138	Adequate potassium application enhances salt tolerance of moderate-halophyte Sophora alopecuroides	Fabaceae	C3	Salt	K2CO3																																									10.1703	0.295235	0.723175	6
g139	Adequate potassium application enhances salt tolerance of moderate-halophyte Sophora alopecuroides	Fabaceae	C3	Salt	K2CO3																																									10.1703	0.295235	0.723175	6
g140	Adequate potassium application enhances salt tolerance of moderate-halophyte Sophora alopecuroides	Fabaceae	C3	Salt	K2CO3																																									10.1703	0.295235	0.723175	6
g141	Male poplars have a stronger ability to balance growth and carbohydrateaccumulation than do females in response to a short-term potassiumdeficiency	Salicaceae Mirb.	C3	Salt	NA	9.86	0.34	0.68	4	6.08	0.4	0.8	4	2.1	0.21	0.42	4	1.7	0.1	0.2	4	19.12	1.4	2.8	4	10.7	0.55	1.1	4																	19.14	0.72	1.44	4
g142	Male poplars have a stronger ability to balance growth and carbohydrateaccumulation than do females in response to a short-term potassiumdeficiency	Salicaceae Mirb.	C3	Salt	NA	5.75	0.7	1.4	4	4.09	0.8	1.6	4	0.97	0.08	0.16	4	0.82	0.04	0.08	4	11.83	1.31	2.62	4	7.51	0.44	0.88	4																	25.85	0.72	1.44	4
g143	External potassium (K) application improves salinity tolerance by promoting Na"-exclusion,K-accumulation and osmotic adjustment in contrasting peanut cultivarsd	Fabaceae	C3	Salt	K2O																																	13.0691	0.435842	0.754901	3	12.2086	0.631492	1.09378	3	34.759	0.451807	0.782553	3
g144	External potassium (K) application improves salinity tolerance by promoting Na"-exclusion,K-accumulation and osmotic adjustment in contrasting peanut cultivarsd	Fabaceae	C3	Salt	K2O																																	13.0691	0.435842	0.754901	3	10.7499	0.0949676	0.164489	3	34.759	0.451807	0.782553	3
g145	External potassium (K) application improves salinity tolerance by promoting Na"-exclusion,K-accumulation and osmotic adjustment in contrasting peanut cultivarsd	Fabaceae	C3	Salt	K2O																																	10.2665	0.3676	0.636702	3	10.6139	0.266245	0.46115	3	30.241	1.1747	2.03464	3
g146	External potassium (K) application improves salinity tolerance by promoting Na"-exclusion,K-accumulation and osmotic adjustment in contrasting peanut cultivarsd	Fabaceae	C3	Salt	K2O																																	10.2665	0.3676	0.636702	3	8.41876	0.294315	0.509769	3	30.241	1.1747	2.03464	3
g147	Sugar beet yield and industrial sugar contents improved by potassium fertilization under scarce and adequate moisture conditions	Chenopodiaceae	C3	Drought	K2SO4									168.985	3.26829	6.53658	4	124.634	1.68647	3.37294	4																	3.46728		0.144097	4	2.85231		0.126191	4
g148	Sugar beet yield and industrial sugar contents improved by potassium fertilization under scarce and adequate moisture conditions	Chenopodiaceae	C3	Drought	K2SO4									168.985	3.26829	6.53658	4	138.234	2.45927	4.91853	4																	3.46728		0.144097	4	3.44298		0.164134	4
g149	Combined effects of high relative humidity and K* supply mitigates damage caused by salt stress on growth, photosynthesis and ion homeostasis in J. curcas plants	Euphorbiaceae Juss.	C4	Salt	KCl									0.177163		0.00315829	4	0.175871		0.00196921	4																									7.91789		0.610122	4
g150	Combined effects of high relative humidity and K* supply mitigates damage caused by salt stress on growth, photosynthesis and ion homeostasis in J. curcas plants	Euphorbiaceae Juss.	C4	Salt	KCl									0.153577		0.00273783	4	0.147933		0.00165639	4																									5.14663		0.396579	4
g151	K-priming positively modulates growth and nutrient status of salt stressed cotton (Gossypium hirsutum) seedlings	Malvaceae	C3	Salt	KNO3									0.328058		0.0313688	3	0.256314		0.00704758	4
g152	K-priming positively modulates growth and nutrient status of salt stressed cotton (Gossypium hirsutum) seedlings	Malvaceae	C3	Salt	KNO3									0.328058		0.0313688	3	0.262331		0.018494	4
g153	K-priming positively modulates growth and nutrient status of salt stressed cotton (Gossypium hirsutum) seedlings	Malvaceae	C3	Salt	K2HPO4									0.358065		0.0270268	3	0.288951		0.0343203	4
g154	K-priming positively modulates growth and nutrient status of salt stressed cotton (Gossypium hirsutum) seedlings	Malvaceae	C3	Salt	K2HPO4									0.358065		0.0270268	3	0.289424		0.0128559	4
g155	K-priming positively modulates growth and nutrient status of salt stressed cotton (Gossypium hirsutum) seedlings	Malvaceae	C3	Salt	K2SO4									0.479893		0.0296911	3	0.422887		0.0571934	4
g156	K-priming positively modulates growth and nutrient status of salt stressed cotton (Gossypium hirsutum) seedlings	Malvaceae	C3	Salt	K2SO4									0.479893		0.0296911	3	0.449852		0.0256893	4
g157	K-priming positively modulates growth and nutrient status of salt stressed cotton (Gossypium hirsutum) seedlings	Malvaceae	C3	Salt	KNO3									0.449839		0.0237422	3	0.37504		0.0276902	4
g158	K-priming positively modulates growth and nutrient status of salt stressed cotton (Gossypium hirsutum) seedlings	Malvaceae	C3	Salt	KNO3									0.449839		0.0237422	3	0.390081		0.0258505	4
g159	K-priming positively modulates growth and nutrient status of salt stressed cotton (Gossypium hirsutum) seedlings	Malvaceae	C3	Salt	K2HPO4									0.709227		0.038449	3	0.658944		0.0125854	4
g160	K-priming positively modulates growth and nutrient status of salt stressed cotton (Gossypium hirsutum) seedlings	Malvaceae	C3	Salt	K2HPO4									0.709227		0.038449	3	0.691706		0.015674	4
g161	K-priming positively modulates growth and nutrient status of salt stressed cotton (Gossypium hirsutum) seedlings	Malvaceae	C3	Salt	K2SO4									0.440344		0.0351294	3	0.360993		0.0191667	4
g162	K-priming positively modulates growth and nutrient status of salt stressed cotton (Gossypium hirsutum) seedlings	Malvaceae	C3	Salt	K2SO4									0.440344		0.0351294	3	0.368123		0.0288367	4
g163	Potassium up-regulates antioxidant metabolism and alleviates growth inhibition under water and osmotic stress in wheat (Triticum aestivum L)	Poaceae	C3	Drought	K2O																	19	0.2	0.4	4	15	1.3	2.6	4	5.73	0.02	0.04	4	5.7	0.06	0.12	4
g164	Potassium up-regulates antioxidant metabolism and alleviates growth inhibition under water and osmotic stress in wheat (Triticum aestivum L)	Poaceae	C3	Drought	K2O																	19	0.2	0.4	4	18	0.2	0.4	4	5.73	0.02	0.04	4	5.8	0.06	0.12	4
g165	Potassium up-regulates antioxidant metabolism and alleviates growth inhibition under water and osmotic stress in wheat (Triticum aestivum L)	Poaceae	C3	Drought	K2O																	19	0.2	0.4	4	23.3	3.7	7.4	4	5.73	0.02	0.04	4	5.76	0.02	0.04	4
g166	Potassium up-regulates antioxidant metabolism and alleviates growth inhibition under water and osmotic stress in wheat (Triticum aestivum L)	Poaceae	C3	Drought	K2O																	39	1.3	2.6	4	29.6	3.5	7	4	6.65	0.06	0.12	4	6.08	0.02	0.04	4
g167	Potassium up-regulates antioxidant metabolism and alleviates growth inhibition under water and osmotic stress in wheat (Triticum aestivum L)	Poaceae	C3	Drought	K2O																	39	1.3	2.6	4	28	3.3	6.6	4	6.65	0.06	0.12	4	6.13	0.04	0.08	4
g168	Potassium up-regulates antioxidant metabolism and alleviates growth inhibition under water and osmotic stress in wheat (Triticum aestivum L)	Poaceae	C3	Drought	K2O																	39	1.3	2.6	4	33	2.6	5.2	4	6.65	0.06	0.12	4	6.63	0.01	0.02	4
g169	Potassium up-regulates antioxidant metabolism and alleviates growth inhibition under water and osmotic stress in wheat (Triticum aestivum L)	Poaceae	C3	Drought	K2O
g170	Potassium up-regulates antioxidant metabolism and alleviates growth inhibition under water and osmotic stress in wheat (Triticum aestivum L)	Poaceae	C3	Drought	K2O
g171	Potassium up-regulates antioxidant metabolism and alleviates growth inhibition under water and osmotic stress in wheat (Triticum aestivum L)	Poaceae	C3	Drought	K2O
g172	Potassium up-regulates antioxidant metabolism and alleviates growth inhibition under water and osmotic stress in wheat (Triticum aestivum L)	Poaceae	C3	Drought	K2O
g173	Salinity Stress Induced Alterations in Antioxidant metabolism and Nitrogen Assimilation in wheat (Triticum aestivum L) as influenced by Potassium Supplementation	Poaceae	C3	Salt	K2O
g174	Salinity Stress Induced Alterations in Antioxidant metabolism and Nitrogen Assimilation in wheat (Triticum aestivum L) as influenced by Potassium Supplementation	Poaceae	C3	Salt	K2O
g175	Salinity Stress Induced Alterations in Antioxidant metabolism and Nitrogen Assimilation in wheat (Triticum aestivum L) as influenced by Potassium Supplementation	Poaceae	C3	Salt	K2O
g176	Salinity Stress Induced Alterations in Antioxidant metabolism and Nitrogen Assimilation in wheat (Triticum aestivum L) as influenced by Potassium Supplementation	Poaceae	C3	Salt	K2O
g177	Salinity Stress Induced Alterations in Antioxidant metabolism and Nitrogen Assimilation in wheat (Triticum aestivum L) as influenced by Potassium Supplementation	Poaceae	C3	Salt	K2O
g178	Salinity Stress Induced Alterations in Antioxidant metabolism and Nitrogen Assimilation in wheat (Triticum aestivum L) as influenced by Potassium Supplementation	Poaceae	C3	Salt	K2O
g179	Salinity Stress Induced Alterations in Antioxidant metabolism and Nitrogen Assimilation in wheat (Triticum aestivum L) as influenced by Potassium Supplementation	Poaceae	C3	Salt	K2O
g180	Salinity Stress Induced Alterations in Antioxidant metabolism and Nitrogen Assimilation in wheat (Triticum aestivum L) as influenced by Potassium Supplementation	Poaceae	C3	Salt	K2O
g181	Salinity Stress Induced Alterations in Antioxidant metabolism and Nitrogen Assimilation in wheat (Triticum aestivum L) as influenced by Potassium Supplementation	Poaceae	C3	Salt	K2O
g182	Salinity Stress Induced Alterations in Antioxidant metabolism and Nitrogen Assimilation in wheat (Triticum aestivum L) as influenced by Potassium Supplementation	Poaceae	C3	Salt	K2O
g183	Alleviation of water and osmotic stress-induced changes in nitrogen metabolizing enzymes in Triticum aestivum L. cultivars by potassium	Poaceae	C3	Drought	K2O									0.0499	0.001	0.002	4	0.0413	0.001	0.002	4
g184	Alleviation of water and osmotic stress-induced changes in nitrogen metabolizing enzymes in Triticum aestivum L. cultivars by potassium	Poaceae	C3	Drought	K2O									0.0499	0.001	0.002	4	0.0335	0.001	0.002	4
g185	Alleviation of water and osmotic stress-induced changes in nitrogen metabolizing enzymes in Triticum aestivum L. cultivars by potassium	Poaceae	C3	Drought	K2O									0.0226	0.001	0.002	4	0.0211	0.003	0.006	4
g186	Alleviation of water and osmotic stress-induced changes in nitrogen metabolizing enzymes in Triticum aestivum L. cultivars by potassium	Poaceae	C3	Drought	K2O									0.0226	0.001	0.002	4	0.0163	0.002	0.004	4
g187	Alleviation of water and osmotic stress-induced changes in nitrogen metabolizing enzymes in Triticum aestivum L. cultivars by potassium	Poaceae	C3	Drought	K2O
g188	Alleviation of water and osmotic stress-induced changes in nitrogen metabolizing enzymes in Triticum aestivum L. cultivars by potassium	Poaceae	C3	Drought	K2O
g189	Alleviation of water and osmotic stress-induced changes in nitrogen metabolizing enzymes in Triticum aestivum L. cultivars by potassium	Poaceae	C3	Drought	K2O
g190	Alleviation of water and osmotic stress-induced changes in nitrogen metabolizing enzymes in Triticum aestivum L. cultivars by potassium	Poaceae	C3	Drought	K2O
g191	Alleviation of water and osmotic stress-induced changes in nitrogen metabolizing enzymes in Triticum aestivum L. cultivars by potassium	Poaceae	C3	Drought	K2O
g192	Alleviation of water and osmotic stress-induced changes in nitrogen metabolizing enzymes in Triticum aestivum L. cultivars by potassium	Poaceae	C3	Drought	K2O
g193	Potassium fertilizer improves drought stress alleviation potential in cotton by enhancing photosynthesis and carbohydrate metabolism	Malvaceae	C3	Drought	K2SO4	26.71		0.175646	3	23.63		0.194716	3									116.35		1.3983	3	98.57		2.49317	3																	20.9		1.61047	3
g194	Potassium fertilizer improves drought stress alleviation potential in cotton by enhancing photosynthesis and carbohydrate metabolism	Malvaceae	C3	Drought	K2SO4	26.71		0.175646	3	25.12		0.206994	3									116.35		1.3983	3	106.58		2.69577	3																	20.9		1.61047	3
g195	Potassium fertilizer improves drought stress alleviation potential in cotton by enhancing photosynthesis and carbohydrate metabolism	Malvaceae	C3	Drought	K2SO4	27.32		0.179657	3	22.31		0.183839	3									122.09		1.46728	3	92.2		2.33205	3																	23.6		1.81852	3
g196	Potassium fertilizer improves drought stress alleviation potential in cotton by enhancing photosynthesis and carbohydrate metabolism	Malvaceae	C3	Drought	K2SO4	27.32		0.179657	3	23.29		0.191914	3									122.09		1.46728	3	94.61		2.39301	3																	23.6		1.81852	3
g197	Yield of and nutrient-water use by maize exposed to moisture stress and K fertilizers in an inceptisol of West Bengal, India	Poaceae	C4	Drought	KCl																																	5.92		0.0124128	3	7.86		0.0131878	3
g198	Yield of and nutrient-water use by maize exposed to moisture stress and K fertilizers in an inceptisol of West Bengal, India	Poaceae	C4	Drought	KCl																																	5.92		0.0124128	3	10.3		0.0172817	3
g199	Yield of and nutrient-water use by maize exposed to moisture stress and K fertilizers in an inceptisol of West Bengal, India	Poaceae	C4	Drought	KCl																																	5.92		0.0124128	3	10.92		0.018322	3
g200	Yield of and nutrient-water use by maize exposed to moisture stress and K fertilizers in an inceptisol of West Bengal, India	Poaceae	C4	Drought	KCl																																	5.92		0.0124128	3	9.46		0.0158723	3
g201	Yield of and nutrient-water use by maize exposed to moisture stress and K fertilizers in an inceptisol of West Bengal, India	Poaceae	C4	Drought	KCl																																	5.92		0.0124128	3	10.17		0.0170636	3
g202	Yield of and nutrient-water use by maize exposed to moisture stress and K fertilizers in an inceptisol of West Bengal, India	Poaceae	C4	Drought	KCl																																	5.92		0.0124128	3	12.57		0.0210904	3
g203	Supplemental potassium mediates antioxidant metabolism, physiological processes, and osmoregulation to confer salt stress tolerance in cabbage (Brassica oleracea L.)	Brassicaceae	C3	Salt	KNO3																	34.0995	0.715703	1.23963	3	33.9402	0.47285	0.819	3	160.78	1.3172	2.28146	3	152.876	1.69355	2.93331	3									15.8352	0.166526	0.288432	3
g204	Supplemental potassium mediates antioxidant metabolism, physiological processes, and osmoregulation to confer salt stress tolerance in cabbage (Brassica oleracea L.)	Brassicaceae	C3	Salt	KNO3																	34.0995	0.715703	1.23963	3	34.4366	0.474992	0.822711	3	160.78	1.3172	2.28146	3	155.887	0.94086	1.62962	3									15.8352	0.166526	0.288432	3
g205	Supplemental potassium mediates antioxidant metabolism, physiological processes, and osmoregulation to confer salt stress tolerance in cabbage (Brassica oleracea L.)	Brassicaceae	C3	Salt	KNO3																	34.0995	0.715703	1.23963	3	29.0695	0.720703	1.24829	3	160.78	1.3172	2.28146	3	152.124	2.25806	3.91108	3									15.8352	0.166526	0.288432	3
g206	Supplemental potassium mediates antioxidant metabolism, physiological processes, and osmoregulation to confer salt stress tolerance in cabbage (Brassica oleracea L.)	Brassicaceae	C3	Salt	KNO3																	34.0995	0.715703	1.23963	3	30.4195	0.230711	0.399603	3	160.78	1.3172	2.28146	3	154.946	1.3172	2.28146	3									15.8352	0.166526	0.288432	3
g207	Supplemental potassium mediates antioxidant metabolism, physiological processes, and osmoregulation to confer salt stress tolerance in cabbage (Brassica oleracea L.)	Brassicaceae	C3	Salt	KNO3																	34.0995	0.715703	1.23963	3	28.4131	0.592848	1.02684	3	160.78	1.3172	2.28146	3	151.747	0.94086	1.62962	3									15.8352	0.166526	0.288432	3
g208	Supplemental potassium mediates antioxidant metabolism, physiological processes, and osmoregulation to confer salt stress tolerance in cabbage (Brassica oleracea L.)	Brassicaceae	C3	Salt	KNO3																	34.0995	0.715703	1.23963	3	29.2724	0.956413	1.65656	3	160.78	1.3172	2.28146	3	146.667	1.69355	2.93331	3									15.8352	0.166526	0.288432	3
g209	Supplemental potassium mediates antioxidant metabolism, physiological processes, and osmoregulation to confer salt stress tolerance in cabbage (Brassica oleracea L.)	Brassicaceae	C3	Salt	KNO3																	34.0995	0.715703	1.23963	3	24.9917	0.714274	1.23716	3	160.78	1.3172	2.28146	3	147.608	1.3172	2.28146	3									15.8352	0.166526	0.288432	3
g210	Supplemental potassium mediates antioxidant metabolism, physiological processes, and osmoregulation to confer salt stress tolerance in cabbage (Brassica oleracea L.)	Brassicaceae	C3	Salt	KNO3																	34.0995	0.715703	1.23963	3	25.136	0.593562	1.02808	3	160.78	1.3172	2.28146	3	145.914	1.12903	1.95554	3									15.8352	0.166526	0.288432	3
g211	Supplemental potassium mediates antioxidant metabolism, physiological processes, and osmoregulation to confer salt stress tolerance in cabbage (Brassica oleracea L.)	Brassicaceae	C3	Salt	KNO3																	30.1791	0.674931	1.16902	3	24.3939	0.578512	1.00201	3	149.046	1.79837	3.11486	3	143.651	1.3079	2.26535	3									12.8326	0.237331	0.411069	3
g212	Supplemental potassium mediates antioxidant metabolism, physiological processes, and osmoregulation to confer salt stress tolerance in cabbage (Brassica oleracea L.)	Brassicaceae	C3	Salt	KNO3																	30.1791	0.674931	1.16902	3	24.0083	0.578512	1.00201	3	149.046	1.79837	3.11486	3	146.594	1.63488	2.83169	3									12.8326	0.237331	0.411069	3
g213	Supplemental potassium mediates antioxidant metabolism, physiological processes, and osmoregulation to confer salt stress tolerance in cabbage (Brassica oleracea L.)	Brassicaceae	C3	Salt	KNO3																	30.1791	0.674931	1.16902	3	24.1047	0.482094	0.835011	3	149.046	1.79837	3.11486	3	137.929	0.980926	1.69901	3									12.8326	0.237331	0.411069	3
g214	Supplemental potassium mediates antioxidant metabolism, physiological processes, and osmoregulation to confer salt stress tolerance in cabbage (Brassica oleracea L.)	Brassicaceae	C3	Salt	KNO3																	30.1791	0.674931	1.16902	3	24.1047	0.385675	0.668009	3	149.046	1.79837	3.11486	3	140.872	0.817439	1.41585	3									12.8326	0.237331	0.411069	3
g215	Supplemental potassium mediates antioxidant metabolism, physiological processes, and osmoregulation to confer salt stress tolerance in cabbage (Brassica oleracea L.)	Brassicaceae	C3	Salt	KNO3																	30.1791	0.674931	1.16902	3	21.7906	0.482094	0.835011	3	149.046	1.79837	3.11486	3	135.64	1.79837	3.11486	3									12.8326	0.237331	0.411069	3
g216	Supplemental potassium mediates antioxidant metabolism, physiological processes, and osmoregulation to confer salt stress tolerance in cabbage (Brassica oleracea L.)	Brassicaceae	C3	Salt	KNO3																	30.1791	0.674931	1.16902	3	22.6584	1.06061	1.83702	3	149.046	1.79837	3.11486	3	135.15	1.3079	2.26535	3									12.8326	0.237331	0.411069	3
g217	Supplemental potassium mediates antioxidant metabolism, physiological processes, and osmoregulation to confer salt stress tolerance in cabbage (Brassica oleracea L.)	Brassicaceae	C3	Salt	KNO3																	30.1791	0.674931	1.16902	3	18.1267	0.482094	0.835011	3	149.046	1.79837	3.11486	3	132.044	1.47139	2.54852	3									12.8326	0.237331	0.411069	3
g218	Supplemental potassium mediates antioxidant metabolism, physiological processes, and osmoregulation to confer salt stress tolerance in cabbage (Brassica oleracea L.)	Brassicaceae	C3	Salt	KNO3																	30.1791	0.674931	1.16902	3	20.5372	0.674931	1.16902	3	149.046	1.79837	3.11486	3	133.188	1.96185	3.39803	3									12.8326	0.237331	0.411069	3
g219	Effect of potassium on uptake and translocation of sodium and potassium in Chinese cabbage under NaCl stress	Brassicaceae	C3	Salt	K2SO4	353		2.32134	3	303		2.49678	3	63		1.1231	3	39		0.436681	3
g220	Effect of potassium on uptake and translocation of sodium and potassium in Chinese cabbage under NaCl stress	Brassicaceae	C3	Salt	K2SO4	353		2.32134	3	326		2.68631	3	63		1.1231	3	47		0.526256	3
g221	Protective effect of potassium application on NaCl induced stress in tomato (Lycopersicon esculentum L.) genotypes	Solanaceae Juss.	C3	Salt	K2SO4																	19.7245		1.11527	4	16.8683		1.13127	4																	4.71739		0.304348	4
g222	Protective effect of potassium application on NaCl induced stress in tomato (Lycopersicon esculentum L.) genotypes	Solanaceae Juss.	C3	Salt	K2SO4																	19.7245		1.11527	4	14.4137		0.409626	4																	4.71739		0.304348	4
g223	Protective effect of potassium application on NaCl induced stress in tomato (Lycopersicon esculentum L.) genotypes	Solanaceae Juss.	C3	Salt	K2SO4																	17.1323		0.865655	4	13.5033		0.761649	4																	4.65652		0.152174	4
g224	Protective effect of potassium application on NaCl induced stress in tomato (Lycopersicon esculentum L.) genotypes	Solanaceae Juss.	C3	Salt	K2SO4																	17.1323		0.865655	4	11.6327		0.865655	4																	4.65652		0.152174	4
g225	Water relations of two Sicilian grapevine cultivars in response to potassium availability and drought stress	Vitaceae Juss.	C3	Drought	K2SO4
g226	Water relations of two Sicilian grapevine cultivars in response to potassium availability and drought stress	Vitaceae Juss.	C3	Drought	K2SO4
g227	Potassium Application Improves Grain Yield and Alleviates Drought Susceptibility in Diverse Maize Hybrids	Poaceae	C4	Drought	KCl																																	12.3		0.0257901	3	10.3		0.0172817	3
g228	Potassium Application Improves Grain Yield and Alleviates Drought Susceptibility in Diverse Maize Hybrids	Poaceae	C4	Drought	KCl																																	12.3		0.0257901	3	11.2		0.0187918	3
g229	Potassium Application Improves Grain Yield and Alleviates Drought Susceptibility in Diverse Maize Hybrids	Poaceae	C4	Drought	KCl																																	10.5		0.0220159	3	10.3		0.0172817	3
g230	Potassium Application Improves Grain Yield and Alleviates Drought Susceptibility in Diverse Maize Hybrids	Poaceae	C4	Drought	KCl																																	10.5		0.0220159	3	11.4		0.0191273	3
g231	Potassium Application Improves Grain Yield and Alleviates Drought Susceptibility in Diverse Maize Hybrids	Poaceae	C4	Drought	KCl																																	10		0.0209675	3	10.1		0.0169461	3
g232	Potassium Application Improves Grain Yield and Alleviates Drought Susceptibility in Diverse Maize Hybrids	Poaceae	C4	Drought	KCl																																	10		0.0209675	3	10.3		0.0172817	3
g233	Potassium Application Improves Grain Yield and Alleviates Drought Susceptibility in Diverse Maize Hybrids	Poaceae	C4	Drought	KCl																																	13.1		0.0274675	3	11.3		0.0189595	3
g234	Potassium Application Improves Grain Yield and Alleviates Drought Susceptibility in Diverse Maize Hybrids	Poaceae	C4	Drought	KCl																																	13.1		0.0274675	3	11.7		0.0196307	3
g235	Potassium Application Improves Grain Yield and Alleviates Drought Susceptibility in Diverse Maize Hybrids	Poaceae	C4	Drought	KCl																																	11.7		0.024532	3	10.2		0.0171139	3
g236	Potassium Application Improves Grain Yield and Alleviates Drought Susceptibility in Diverse Maize Hybrids	Poaceae	C4	Drought	KCl																																	11.7		0.024532	3	10.6		0.0177851	3
g237	Potassium Application Improves Grain Yield and Alleviates Drought Susceptibility in Diverse Maize Hybrids	Poaceae	C4	Drought	KCl																																	11.1		0.023274	3	10.7		0.0179528	3
g238	Potassium Application Improves Grain Yield and Alleviates Drought Susceptibility in Diverse Maize Hybrids	Poaceae	C4	Drought	KCl																																	11.1		0.023274	3	11.2		0.0187918	3
g239	Potassium Application Improves Grain Yield and Alleviates Drought Susceptibility in Diverse Maize Hybrids	Poaceae	C4	Drought	KCl																																	10.4		0.0218062	3	10.4		0.0174495	3
g240	Potassium Application Improves Grain Yield and Alleviates Drought Susceptibility in Diverse Maize Hybrids	Poaceae	C4	Drought	KCl																																	10.4		0.0218062	3	10.3		0.0172817	3
g241	Potassium Application Improves Grain Yield and Alleviates Drought Susceptibility in Diverse Maize Hybrids	Poaceae	C4	Drought	KCl																																	9.7		0.0203385	3	10.2		0.0171139	3
g242	Potassium Application Improves Grain Yield and Alleviates Drought Susceptibility in Diverse Maize Hybrids	Poaceae	C4	Drought	KCl																																	9.7		0.0203385	3	9.4		0.0157717	3
g243	Potassium supply promotes the mitigation of NaCl-induced effects on leaf photochemistry, metabolism and morphology of Setaria viridis	Poaceae	C4	Salt	KCl
g244	Potassium supply promotes the mitigation of NaCl-induced effects on leaf photochemistry, metabolism and morphology of Setaria viridis	Poaceae	C4	Salt	KCl
g245	Potassium supply promotes the mitigation of NaCl-induced effects on leaf photochemistry, metabolism and morphology of Setaria viridis	Poaceae	C4	Salt	KCl
g246	Potassium supply promotes the mitigation of NaCl-induced effects on leaf photochemistry, metabolism and morphology of Setaria viridis	Poaceae	C4	Salt	KCl
g247	Potassium fertilization improves growth, yield and seed quality of sunflower (Helianthus annuus L.) under drought stress at different growth stages	Asteraceae Bercht.	C4	Drought	K2SO4																																	2789		5.84784	3	2165		3.63251	3
g248	Potassium fertilization improves growth, yield and seed quality of sunflower (Helianthus annuus L.) under drought stress at different growth stages	Asteraceae Bercht.	C4	Drought	K2SO4																																	2789		5.84784	3	2212		3.71137	3
g249	Potassium fertilization improves growth, yield and seed quality of sunflower (Helianthus annuus L.) under drought stress at different growth stages	Asteraceae Bercht.	C4	Drought	K2SO4																																	2789		5.84784	3	2249		3.77345	3
g250	Potassium fertilization improves growth, yield and seed quality of sunflower (Helianthus annuus L.) under drought stress at different growth stages	Asteraceae Bercht.	C4	Drought	K2SO4																																	2789		5.84784	3	2431		4.07882	3
g251	Potassium fertilization improves growth, yield and seed quality of sunflower (Helianthus annuus L.) under drought stress at different growth stages	Asteraceae Bercht.	C4	Drought	K2SO4																																	2789		5.84784	3	2521		4.22982	3
g252	Potassium fertilization improves growth, yield and seed quality of sunflower (Helianthus annuus L.) under drought stress at different growth stages	Asteraceae Bercht.	C4	Drought	K2SO4																																	2789		5.84784	3	2534		4.25163	3
g253	Potassium fertilization improves growth, yield and seed quality of sunflower (Helianthus annuus L.) under drought stress at different growth stages	Asteraceae Bercht.	C4	Drought	K2SO4																																	2789		5.84784	3	2609		4.37747	3
g254	Potassium fertilization improves growth, yield and seed quality of sunflower (Helianthus annuus L.) under drought stress at different growth stages	Asteraceae Bercht.	C4	Drought	K2SO4																																	2789		5.84784	3	2682		4.49995	3
g255	Potassium fertilization improves growth, yield and seed quality of sunflower (Helianthus annuus L.) under drought stress at different growth stages	Asteraceae Bercht.	C4	Drought	K2SO4																																	2789		5.84784	3	2690		4.51338	3
g256	Synergistic effect of Si and K in improving the growth, ion distribution and partitioning of Lolium perenne L. under saline-alkali stress	Poaceae	C3	Salt	KNO3																	0.56	0.01	0.0244949	6	0.5	0.01	0.0244949	6
g257	Synergistic effect of Si and K in improving the growth, ion distribution and partitioning of Lolium perenne L. under saline-alkali stress	Poaceae	C3	Salt	KNO3																	0.56	0.01	0.0244949	6	0.54	0.01	0.0244949	6
g258	Synergistic effect of Si and K in improving the growth, ion distribution and partitioning of Lolium perenne L. under saline-alkali stress	Poaceae	C3	Salt	KNO3																	0.47	0.01	0.0244949	6	0.47	0.01	0.0244949	6
g259	Synergistic effect of Si and K in improving the growth, ion distribution and partitioning of Lolium perenne L. under saline-alkali stress	Poaceae	C3	Salt	KNO3																	0.47	0.01	0.0244949	6	0.57	0.01	0.0244949	6
g260	Arbuscular Mycorrhizal Fungus and Exogenous Potassium Application Improved Lycium barbarum Salt Tolerance	Solanaceae Juss.	C3	Salt	K2SO4																																									1.54523		0.176039	3
g261	Arbuscular Mycorrhizal Fungus and Exogenous Potassium Application Improved Lycium barbarum Salt Tolerance	Solanaceae Juss.	C3	Salt	K2SO4																																									1.54523		0.176039	3
g262	Arbuscular Mycorrhizal Fungus and Exogenous Potassium Application Improved Lycium barbarum Salt Tolerance	Solanaceae Juss.	C3	Salt	K2SO4																																									3.52078		0.371638	3
g263	Arbuscular Mycorrhizal Fungus and Exogenous Potassium Application Improved Lycium barbarum Salt Tolerance	Solanaceae Juss.	C3	Salt	K2SO4																																									3.52078		0.371638	3
g264	Potassium application alleviates the negative effects of salt stress on cotton (Gossypium hirsutum L.) yield by improving the ionic homeostasis,photosynthetic capacity and carbohydrate metabolism of the leaf subtending the cotton boll	Malvaceae	C3	Salt	K2SO4																																	2012		4.21867	3	2063		3.46137	3	7.95667		1.51538	3
g265	Potassium application alleviates the negative effects of salt stress on cotton (Gossypium hirsutum L.) yield by improving the ionic homeostasis,photosynthetic capacity and carbohydrate metabolism of the leaf subtending the cotton boll	Malvaceae	C3	Salt	K2SO4																																	2377		4.98398	3	2458		4.12412	3	11.474		0.622835	3
g266	Potassium application alleviates the negative effects of salt stress on cotton (Gossypium hirsutum L.) yield by improving the ionic homeostasis,photosynthetic capacity and carbohydrate metabolism of the leaf subtending the cotton boll	Malvaceae	C3	Salt	K2SO4																																	2012		4.21867	3	2265		3.8003	3	7.95667		1.51538	3
g267	Potassium application alleviates the negative effects of salt stress on cotton (Gossypium hirsutum L.) yield by improving the ionic homeostasis,photosynthetic capacity and carbohydrate metabolism of the leaf subtending the cotton boll	Malvaceae	C3	Salt	K2SO4																																	2377		4.98398	3	2772		4.65096	3	11.474		0.622835	3
g268	Potassium application alleviates the negative effects of salt stress on cotton (Gossypium hirsutum L.) yield by improving the ionic homeostasis,photosynthetic capacity and carbohydrate metabolism of the leaf subtending the cotton boll	Malvaceae	C3	Salt	K2SO4																																	2012		4.21867	3	1539		2.58219	3	7.95667		1.51538	3
g269	Potassium application alleviates the negative effects of salt stress on cotton (Gossypium hirsutum L.) yield by improving the ionic homeostasis,photosynthetic capacity and carbohydrate metabolism of the leaf subtending the cotton boll	Malvaceae	C3	Salt	K2SO4																																	2377		4.98398	3	1958		3.2852	3	11.474		0.622835	3
g270	Potassium application alleviates the negative effects of salt stress on cotton (Gossypium hirsutum L.) yield by improving the ionic homeostasis,photosynthetic capacity and carbohydrate metabolism of the leaf subtending the cotton boll	Malvaceae	C3	Salt	K2SO4																																	2012		4.21867	3	1626		2.72816	3	7.95667		1.51538	3
g271	Potassium application alleviates the negative effects of salt stress on cotton (Gossypium hirsutum L.) yield by improving the ionic homeostasis,photosynthetic capacity and carbohydrate metabolism of the leaf subtending the cotton boll	Malvaceae	C3	Salt	K2SO4																																	2377		4.98398	3	2140		3.59057	3	11.474		0.622835	3
g272	Potassium-Induced Regulation of Cellular Antioxidant Defense and Improvement of Physiological Processes in Wheat under Water Deficit Condition	Poaceae	C3	Drought	NA																	0.18		0.01	3	0.19		0.011	3
g273	Potassium-Induced Regulation of Cellular Antioxidant Defense and Improvement of Physiological Processes in Wheat under Water Deficit Condition	Poaceae	C3	Drought	NA																	0.18		0.01	3	0.19		0.008	3
g274	Potassium-Induced Regulation of Cellular Antioxidant Defense and Improvement of Physiological Processes in Wheat under Water Deficit Condition	Poaceae	C3	Drought	NA																	0.18		0.01	3	0.17		0.005	3
g275	Potassium-Induced Regulation of Cellular Antioxidant Defense and Improvement of Physiological Processes in Wheat under Water Deficit Condition	Poaceae	C3	Drought	NA																	0.18		0.01	3	0.16		0.004	3
g276	Potassium induces carbohydrates accumulation by enhancing morpho-physiological and biochemical attributes in soybean under salinity	Fabaceae	C3	Salt	K2SO4																																									13.6428	0.632808	1.26562	4
g277	Potassium induces carbohydrates accumulation by enhancing morpho-physiological and biochemical attributes in soybean under salinity	Fabaceae	C3	Salt	K2SO4																																									12.3201	0.829408	1.65882	4
g278	Effect of potassium fertilizer on the growth, physiological parameters, and water status of Brassica juncea cultivars under different irrigation regimes	Brassicaceae	C3	Drought	K2SO4																	4.25		0.486	3	5.65		1.034	3
g279	Effect of potassium fertilizer on the growth, physiological parameters, and water status of Brassica juncea cultivars under different irrigation regimes	Brassicaceae	C3	Drought	K2SO4																	4.25		0.486	3	13.49		0.975	3
g280	Effect of potassium fertilizer on the growth, physiological parameters, and water status of Brassica juncea cultivars under different irrigation regimes	Brassicaceae	C3	Drought	K2SO4																	4.25		0.486	3	4.57		0.428	3
g281	Effect of potassium fertilizer on the growth, physiological parameters, and water status of Brassica juncea cultivars under different irrigation regimes	Brassicaceae	C3	Drought	K2SO4																	4.25		0.486	3	10.34		0.385	3
g282	Effect of potassium fertilizer on the growth, physiological parameters, and water status of Brassica juncea cultivars under different irrigation regimes	Brassicaceae	C3	Drought	K2SO4																	4.25		0.486	3	4.12		0.287	3
g283	Effect of potassium fertilizer on the growth, physiological parameters, and water status of Brassica juncea cultivars under different irrigation regimes	Brassicaceae	C3	Drought	K2SO4																	4.25		0.486	3	10.18		0.293	3
g284	Effect of potassium fertilizer on the growth, physiological parameters, and water status of Brassica juncea cultivars under different irrigation regimes	Brassicaceae	C3	Drought	K2SO4																	4.39		0.636	3	6.25		0.524	3
g285	Effect of potassium fertilizer on the growth, physiological parameters, and water status of Brassica juncea cultivars under different irrigation regimes	Brassicaceae	C3	Drought	K2SO4																	4.39		0.636	3	13.81		0.371	3
g286	Effect of potassium fertilizer on the growth, physiological parameters, and water status of Brassica juncea cultivars under different irrigation regimes	Brassicaceae	C3	Drought	K2SO4																	4.39		0.636	3	4.82		1.045	3
g287	Effect of potassium fertilizer on the growth, physiological parameters, and water status of Brassica juncea cultivars under different irrigation regimes	Brassicaceae	C3	Drought	K2SO4																	4.39		0.636	3	11.26		1.634	3
g288	Effect of potassium fertilizer on the growth, physiological parameters, and water status of Brassica juncea cultivars under different irrigation regimes	Brassicaceae	C3	Drought	K2SO4																	4.39		0.636	3	4.93		0.436	3
g289	Effect of potassium fertilizer on the growth, physiological parameters, and water status of Brassica juncea cultivars under different irrigation regimes	Brassicaceae	C3	Drought	K2SO4																	4.39		0.636	3	11.22		0.52	3
g290	Mechanistic Insights into Potassium-Conferred Drought Stress Tolerance in Cultivated and Tibetan Wild Barley: Differential Osmoregulation, Nutrient Retention, Secondary Metabolism and Antioxidative Defense Capacity	Poaceae	C3	Drought	KCl									49.97		1.8	3	51.09		1.03	3
g291	Mechanistic Insights into Potassium-Conferred Drought Stress Tolerance in Cultivated and Tibetan Wild Barley: Differential Osmoregulation, Nutrient Retention, Secondary Metabolism and Antioxidative Defense Capacity	Poaceae	C3	Drought	KCl									38		2.27	3	40		2.46	3
g292	Mechanistic Insights into Potassium-Conferred Drought Stress Tolerance in Cultivated and Tibetan Wild Barley: Differential Osmoregulation, Nutrient Retention, Secondary Metabolism and Antioxidative Defense Capacity	Poaceae	C3	Drought	KCl									42		0.8	3	36		1.52	3
g293	Supplementation of potassium alleviates water stress-induced changes in Sorghum bicolor L	Poaceae	C4	Drought	KCl									0.034	0.001	0.002	4	0.038	0.003	0.006	4
g294	Supplementation of potassium alleviates water stress-induced changes in Sorghum bicolor L	Poaceae	C4	Drought	KCl									0.034	0.001	0.002	4	0.031	0.002	0.004	4
g295	Supplementation of potassium alleviates water stress-induced changes in Sorghum bicolor L	Poaceae	C4	Drought	KCl									0.034	0.001	0.002	4	0.038	0.003	0.006	4
g296	Supplementation of potassium alleviates water stress-induced changes in Sorghum bicolor L	Poaceae	C4	Drought	KCl									0.034	0.001	0.002	4	0.023	0.005	0.01	4
g297	Supplementation of potassium alleviates water stress-induced changes in Sorghum bicolor L	Poaceae	C4	Drought	KCl
g298	Supplementation of potassium alleviates water stress-induced changes in Sorghum bicolor L	Poaceae	C4	Drought	KCl
g299	Potassium silicate combined with glycine betaine improved salt tolerance in Dalbergia odorifera	Fabaceae	C3	Salt	K2SiO3																									1.31488	0.308284	0.616568	4	1.44381	0.257482	0.514964	4									2.762	0.012	0.024	4
g300	Potassium silicate combined with glycine betaine improved salt tolerance in Dalbergia odorifera	Fabaceae	C3	Salt	K2SiO3																									2.71017	0.282487	0.564975	4	1.63977	0.599956	1.19991	4									5.17	0.012	0.024	4
g301	ROLE OF POTASSIUM IN PHYSIOLOGICAL FUNCTIONS OF SPRING MAIZE (Zea mays L.) GROWN UNDER DROUGHT STRESS	Poaceae	C4	Drought	NA																																	8254		17.3066	3	7422		12.4529	3	16.47		1.26911	3
g302	ROLE OF POTASSIUM IN PHYSIOLOGICAL FUNCTIONS OF SPRING MAIZE (Zea mays L.) GROWN UNDER DROUGHT STRESS	Poaceae	C4	Drought	NA																																	8254		17.3066	3	10110		16.9629	3	16.47		1.26911	3
g303	ROLE OF POTASSIUM IN PHYSIOLOGICAL FUNCTIONS OF SPRING MAIZE (Zea mays L.) GROWN UNDER DROUGHT STRESS	Poaceae	C4	Drought	NA																																	8254		17.3066	3	10930		18.3387	3	16.47		1.26911	3
g304	ROLE OF POTASSIUM IN PHYSIOLOGICAL FUNCTIONS OF SPRING MAIZE (Zea mays L.) GROWN UNDER DROUGHT STRESS	Poaceae	C4	Drought	NA																																	8254		17.3066	3	12280		20.6038	3	16.47		1.26911	3
g305	ROLE OF POTASSIUM IN PHYSIOLOGICAL FUNCTIONS OF SPRING MAIZE (Zea mays L.) GROWN UNDER DROUGHT STRESS	Poaceae	C4	Drought	NA																																	7640		16.0192	3	6048		10.1475	3	15.57		1.19976	3
g306	ROLE OF POTASSIUM IN PHYSIOLOGICAL FUNCTIONS OF SPRING MAIZE (Zea mays L.) GROWN UNDER DROUGHT STRESS	Poaceae	C4	Drought	NA																																	7640		16.0192	3	7837		13.1492	3	15.57		1.19976	3
g307	ROLE OF POTASSIUM IN PHYSIOLOGICAL FUNCTIONS OF SPRING MAIZE (Zea mays L.) GROWN UNDER DROUGHT STRESS	Poaceae	C4	Drought	NA																																	7640		16.0192	3	7849		13.1693	3	15.57		1.19976	3
g308	ROLE OF POTASSIUM IN PHYSIOLOGICAL FUNCTIONS OF SPRING MAIZE (Zea mays L.) GROWN UNDER DROUGHT STRESS	Poaceae	C4	Drought	NA																																	7640		16.0192	3	10800		18.1206	3	15.57		1.19976	3
g309	AMELIORATIVE EFFECTS OF EXOGENOUS ASCORBIC ACID AND POTASSIUM NITRATE ON ANTIOXIDANT DEFENSE SYSTEM AND MINERAL NUTRIENT UPTAKE IN TOMATOES UNDER SALT STRESS	Solanaceae Juss.	C3	Salt	KNO3
g310	AMELIORATIVE EFFECTS OF EXOGENOUS ASCORBIC ACID AND POTASSIUM NITRATE ON ANTIOXIDANT DEFENSE SYSTEM AND MINERAL NUTRIENT UPTAKE IN TOMATOES UNDER SALT STRESS	Solanaceae Juss.	C3	Salt	KNO3
g311	Alleviation of Salinity-Induced Stress in Lettuce Growth by Potassium Sulphate Using Nutrient Film Technique	Asteraceae Bercht.	C3	Salt	K2SO4									3.61		0.0643556	5	3.73		0.0417646	5	347.1		4.17146	5	300.3		7.59561	5	16.1		0.300437	5	19.4		0.414514	5									17.2604	1.54638	3.4578	5
g312	Alleviation of Salinity-Induced Stress in Lettuce Growth by Potassium Sulphate Using Nutrient Film Technique	Asteraceae Bercht.	C3	Salt	K2SO4									3.79		0.0675645	5	4.71		0.0527376	5	380.8		4.57647	5	298		7.53744	5	14.6		0.272446	5	10.9		0.232897	5									15.8845	1.06629	2.38429	5
g313	Amelioration of Salt Stress in Sugarcane (Saccharum o–cinarum L.) by Supplying Potassium and Silicon in Hydroponics	Poaceae	C4	Salt	KNO3									0.8	0.06	0.103923	3	1	0.06	0.103923	3
g314	Amelioration of Salt Stress in Sugarcane (Saccharum o–cinarum L.) by Supplying Potassium and Silicon in Hydroponics	Poaceae	C4	Salt	KNO3									0.6	0.04	0.069282	3	1.3	0.19	0.32909	3
g315	Amelioration of Salt Stress in Sugarcane (Saccharum o–cinarum L.) by Supplying Potassium and Silicon in Hydroponics	Poaceae	C4	Salt	KNO3									1.5	0.24	0.415692	3	2.8	0.13	0.225167	3
g316	Amelioration of Salt Stress in Sugarcane (Saccharum o–cinarum L.) by Supplying Potassium and Silicon in Hydroponics	Poaceae	C4	Salt	KNO3									2.7	0.42	0.727461	3	1.6	0.13	0.225167	3
g317	Amelioration of Salt Stress in Sugarcane (Saccharum o–cinarum L.) by Supplying Potassium and Silicon in Hydroponics	Poaceae	C4	Salt	KNO3									2.8	0.57	0.987269	3	2.9	0.08	0.138564	3
g318	Amelioration of Salt Stress in Sugarcane (Saccharum o–cinarum L.) by Supplying Potassium and Silicon in Hydroponics	Poaceae	C4	Salt	KNO3									3.4	1.13	1.95722	3	2.7	0.25	0.433013	3
g319	Amelioration of Salt Stress in Sugarcane (Saccharum o–cinarum L.) by Supplying Potassium and Silicon in Hydroponics	Poaceae	C4	Salt	KNO3									2.8	0.14	0.242487	3	1	0.14	0.242487	3
g320	Amelioration of Salt Stress in Sugarcane (Saccharum o–cinarum L.) by Supplying Potassium and Silicon in Hydroponics	Poaceae	C4	Salt	KNO3									2.5	0.11	0.190526	3	1.4	0.48	0.831384	3
g321	Interactive Effects of Arbuscular Mycorrhizal Fungus and Potassium Application on Response of Lycium barbarum to Drought Stress	Solanaceae Juss.	C3	Drought	KCl
g322	Interactive Effects of Arbuscular Mycorrhizal Fungus and Potassium Application on Response of Lycium barbarum to Drought Stress	Solanaceae Juss.	C3	Drought	KCl
g323	Interactive Effects of Arbuscular Mycorrhizal Fungus and Potassium Application on Response of Lycium barbarum to Drought Stress	Solanaceae Juss.	C3	Drought	KCl
g324	Interactive Effects of Arbuscular Mycorrhizal Fungus and Potassium Application on Response of Lycium barbarum to Drought Stress	Solanaceae Juss.	C3	Drought	KCl
g325	Effects of Different Potassium Level on Water Relation and WUE of Tobacco (Nicotiana Tabacun )Under Drought	Solanaceae Juss.	C3	Drought	K2SO4
g326	Effects of Different Potassium Level on Water Relation and WUE of Tobacco (Nicotiana Tabacun )Under Drought	Solanaceae Juss.	C3	Drought	K2SO4
g327	Redistribution of potassium in tobacco mesophyll cell under soil drought stress and different levels of potassium supplied	Solanaceae Juss.	C3	Drought	K2SO4																	45.4		0.545619	3	54.6		1.38102	3																	4.32		0.332882	3
g328	Redistribution of potassium in tobacco mesophyll cell under soil drought stress and different levels of potassium supplied	Solanaceae Juss.	C3	Drought	K2SO4																	45.4		0.545619	3	33.1		0.837212	3																	4.32		0.332882	3
g329	Study on the effect of applying K and glycinebetaine on alleviation of water stress to winter wheat	Poaceae	C3	Drought	KCl																	24.26		0.36	10	19.94		0.33	10									13.85		0.2	10	11.81		0.56	10
g330	Study on the effect of applying K and glycinebetaine on alleviation of water stress to winter wheat	Poaceae	C3	Drought	KCl																	24.26		0.36	10	22.22		0.49	10									13.85		0.2	10	13.78		0.42	10
g331	Effects of Nitrogen,Potassium and Glycinebetaine on the Lipid Peroxidation and Protective Enzyme Activities in Water-Stressed Summer Maize	Poaceae	C3	Drought	KCl
g332	Effects of Nitrogen,Potassium and Glycinebetaine on the Lipid Peroxidation and Protective Enzyme Activities in Water-Stressed Summer Maize	Poaceae	C3	Drought	KCl
g333	Effect of water-potassium coupling on yield and quality of soybean	Fabaceae	C3	Drought	NA									1.5		0.0267406	4	1.3		0.014556	4																	6.42		0.0134612	4	5.46		0.00916098	4
g334	Effect of water-potassium coupling on yield and quality of soybean	Fabaceae	C3	Drought	NA									1.5		0.0267406	4	1.47		0.0164595	4																	6.42		0.0134612	4	6.6		0.0110737	4
g335	Effect of water-potassium coupling on yield and quality of soybean	Fabaceae	C3	Drought	NA									1.5		0.0267406	4	0.82		0.00918149	4																	6.42		0.0134612	4	3.28		0.0055033	4
g336	Effect of water-potassium coupling on yield and quality of soybean	Fabaceae	C3	Drought	NA									1.5		0.0267406	4	0.71		0.00794983	4																	6.42		0.0134612	4	2.65		0.00444626	4
g337	Effect of water-potassium coupling on yield and quality of soybean	Fabaceae	C3	Drought	NA									1.5		0.0267406	4	1.23		0.0137722	4																	6.42		0.0134612	4	2.84		0.00476505	4
g338	Effect of water-potassium coupling on yield and quality of soybean	Fabaceae	C3	Drought	NA									1.5		0.0267406	4	1.38		0.0154518	4																	6.42		0.0134612	4	2.94		0.00493284	4
g339	Effect of Potassium on Soybean Leaf Protective Enzymes and Yield under Drought Stress	Fabaceae	C3	Drought	NA																																	127.7		0.267755	3	107.4		0.1802	3
g340	Effect of Potassium on Soybean Leaf Protective Enzymes and Yield under Drought Stress	Fabaceae	C3	Drought	NA																																	127.7		0.267755	3	116.9		0.196139	3
g341	Effect of Potassium on Soybean Leaf Protective Enzymes and Yield under Drought Stress	Fabaceae	C3	Drought	NA																																	127.7		0.267755	3	119		0.199662	3
g342	Effect of Potassium on Soybean Leaf Protective Enzymes and Yield under Drought Stress	Fabaceae	C3	Drought	NA																																	127.7		0.267755	3	122.7		0.20587	3
g343	Effect of Potassium on Soybean Leaf Protective Enzymes and Yield under Drought Stress	Fabaceae	C3	Drought	NA																																	127.7		0.267755	3	90.1		0.151173	3
g344	Effect of Potassium on Soybean Leaf Protective Enzymes and Yield under Drought Stress	Fabaceae	C3	Drought	NA																																	127.7		0.267755	3	93.8		0.157381	3
g345	Effect of Potassium on Soybean Leaf Protective Enzymes and Yield under Drought Stress	Fabaceae	C3	Drought	NA																																	127.7		0.267755	3	97.4		0.163421	3
g346	Effect of Potassium on Soybean Leaf Protective Enzymes and Yield under Drought Stress	Fabaceae	C3	Drought	NA																																	127.7		0.267755	3	101.5		0.1703	3
g347	Effect of Potassium on Soybean Leaf Protective Enzymes and Yield under Drought Stress	Fabaceae	C3	Drought	NA																																	127.7		0.267755	3	91.3		0.153186	3
g348	Effect of Potassium on Soybean Leaf Protective Enzymes and Yield under Drought Stress	Fabaceae	C3	Drought	NA																																	127.7		0.267755	3	94		0.157717	3
g349	Effect of Potassium on Soybean Leaf Protective Enzymes and Yield under Drought Stress	Fabaceae	C3	Drought	NA																																	127.7		0.267755	3	79.6		0.133556	3
g350	Effect of Potassium on Soybean Leaf Protective Enzymes and Yield under Drought Stress	Fabaceae	C3	Drought	NA																																	127.7		0.267755	3	77.8		0.130536	3
g351	Effects of Potassium on Physiological Characteristics of Potato under NaCl Stress	Solanaceae Juss.	C3	Salt	K2SO4
g352	Effects of Potassium on Physiological Characteristics of Potato under NaCl Stress	Solanaceae Juss.	C3	Salt	K2SO4
g353	Effects of Potassium on Physiological Characteristics of Potato under NaCl Stress	Solanaceae Juss.	C3	Salt	K2SO4
g354	Effects of Potassium on Physiological Characteristics of Potato under NaCl Stress	Solanaceae Juss.	C3	Salt	K2SO4
g355	Effects of Potassium on Physiological Characteristics of Potato under NaCl Stress	Solanaceae Juss.	C3	Salt	K2SO4
g356	Effects of Potassium on Physiological Characteristics of Potato under NaCl Stress	Solanaceae Juss.	C3	Salt	K2SO4
g357	Effects of Potassium on Physiological Characteristics of Potato under NaCl Stress	Solanaceae Juss.	C3	Salt	K2SO4
g358	Effects of Potassium on Physiological Characteristics of Potato under NaCl Stress	Solanaceae Juss.	C3	Salt	K2SO4
g359	Effects of Potassium on Physiological Characteristics of Potato under NaCl Stress	Solanaceae Juss.	C3	Salt	K2SO4
g360	Effects of Potassium on Physiological Characteristics of Potato under NaCl Stress	Solanaceae Juss.	C3	Salt	K2SO4
g361	Effects of Potassium on Physiological Characteristics of Potato under NaCl Stress	Solanaceae Juss.	C3	Salt	K2SO4
g362	Effects of Potassium on Physiological Characteristics of Potato under NaCl Stress	Solanaceae Juss.	C3	Salt	K2SO4
g363	Response of Winter Jujube(Zizyphus jujuba Mill. cv. Zhanhua) to Potassium Applied into Soil Under Salt Stress	Rhamnaceae Juss.	C3	Salt	KCl	11.8		0.0775973	4	14.8		0.121955	4
g364	Response of Winter Jujube(Zizyphus jujuba Mill. cv. Zhanhua) to Potassium Applied into Soil Under Salt Stress	Rhamnaceae Juss.	C3	Salt	KCl	11.8		0.0775973	4	12.1		0.0997065	4
g365	Response of Winter Jujube(Zizyphus jujuba Mill. cv. Zhanhua) to Potassium Applied into Soil Under Salt Stress	Rhamnaceae Juss.	C3	Salt	KCl	11.8		0.0775973	4	7.9		0.0650976	4
g366	Potassium improves morphology and charactersistics of Poa pratensis under dronght stress	Poaceae	C3	Drought	KNO3									191.75		0.45	4	187.18		0.61	4
g367	Potassium improves morphology and charactersistics of Poa pratensis under dronght stress	Poaceae	C3	Drought	KNO3									191.75		0.45	4	191.2		0.65	4
g368	Potassium improves morphology and charactersistics of Poa pratensis under dronght stress	Poaceae	C3	Drought	KNO3									191.75		0.45	4	164.83		0.22	4
g369	Potassium improves morphology and charactersistics of Poa pratensis under dronght stress	Poaceae	C3	Drought	KNO3									191.75		0.45	4	157.6		0.65	4
g370	Potassium improves morphology and charactersistics of Poa pratensis under dronght stress	Poaceae	C3	Drought	KNO3									191.75		0.45	4	173.9		0.81	4
g371	Potassium improves morphology and charactersistics of Poa pratensis under dronght stress	Poaceae	C3	Drought	KNO3									191.75		0.45	4	184.2		0.72	4
g372	Potassium improves morphology and charactersistics of Poa pratensis under dronght stress	Poaceae	C3	Drought	KNO3									191.75		0.45	4	168.8		0.65	4
g373	Potassium improves morphology and charactersistics of Poa pratensis under dronght stress	Poaceae	C3	Drought	KNO3									191.75		0.45	4	152.48		0.25	4
g374	Potassium improves morphology and charactersistics of Poa pratensis under dronght stress	Poaceae	C3	Drought	KNO3									191.75		0.45	4	153.75		0.62	4
g375	Potassium improves morphology and charactersistics of Poa pratensis under dronght stress	Poaceae	C3	Drought	KNO3									191.75		0.45	4	156.53		0.68	4
g376	Potassium improves morphology and charactersistics of Poa pratensis under dronght stress	Poaceae	C3	Drought	KNO3									191.75		0.45	4	144.05		0.61	4
g377	Potassium improves morphology and charactersistics of Poa pratensis under dronght stress	Poaceae	C3	Drought	KNO3									191.75		0.45	4	136.33		0.72	4
g378	The combined effect of irrigation and potassium fertilization on the physiological characteristics and yield of peanut	Fabaceae	C3	Drought	K2SO4																																	9.8		0.3	16	17.1		1.8	16
g379	The combined effect of irrigation and potassium fertilization on the physiological characteristics and yield of peanut	Fabaceae	C3	Drought	K2SO4																																	9.8		0.3	16	14.8		1.3	16
g380	The combined effect of irrigation and potassium fertilization on the physiological characteristics and yield of peanut	Fabaceae	C3	Drought	K2SO4																																	9.8		0.3	16	16.6		0.8	16
g381	The combined effect of irrigation and potassium fertilization on the physiological characteristics and yield of peanut	Fabaceae	C3	Drought	K2SO4																																	9.8		0.3	16	19.3		2.4	16
g382	The combined effect of irrigation and potassium fertilization on the physiological characteristics and yield of peanut	Fabaceae	C3	Drought	K2SO4																																	9.8		0.3	16	25.2		4.5	16
g383	The combined effect of irrigation and potassium fertilization on the physiological characteristics and yield of peanut	Fabaceae	C3	Drought	K2SO4																																	9.8		0.3	16	15.6		1.3	16
g384	Coupling Effects of Water and Potassium on Physiology and Morphology of Root System of Rice at Seedling Stage	Poaceae	C3	Drought	KCl									0.057		0.056	3	0.079		0.012	3
g385	Coupling Effects of Water and Potassium on Physiology and Morphology of Root System of Rice at Seedling Stage	Poaceae	C3	Drought	KCl									0.057		0.056	3	0.083		0.077	3
g386	Coupling Effects of Water and Potassium on Physiology and Morphology of Root System of Rice at Seedling Stage	Poaceae	C3	Drought	KCl									0.057		0.056	3	0.117		0.016	3
g387	Coupling Effects of Water and Potassium on Physiology and Morphology of Root System of Rice at Seedling Stage	Poaceae	C3	Drought	KCl									0.057		0.056	3	0.123		0.024	3
g388	Coupling Effects of Irrigation and Potassium on Soil Nutrients of Cinnamon Soil and Accumulation of Nutrients by Peanut	Fabaceae	C3	Drought	K2SO4									1.58		0.12	16	1.05		0.08	16	58.62		1.58	16	25.18		1.21	16
g389	Coupling Effects of Irrigation and Potassium on Soil Nutrients of Cinnamon Soil and Accumulation of Nutrients by Peanut	Fabaceae	C3	Drought	K2SO4									1.58		0.12	16	1.55		0.18	16	58.62		1.58	16	27.58		1.04	16
g390	Coupling Effects of Irrigation and Potassium on Soil Nutrients of Cinnamon Soil and Accumulation of Nutrients by Peanut	Fabaceae	C3	Drought	K2SO4									1.58		0.12	16	1.17		0.09	16	58.62		1.58	16	40.93		1.52	16
g391	Coupling Effects of Irrigation and Potassium on Soil Nutrients of Cinnamon Soil and Accumulation of Nutrients by Peanut	Fabaceae	C3	Drought	K2SO4									1.58		0.12	16	1.52		0.09	16	58.62		1.58	16	41.9		2.05	16
g392	Coupling Effects of Irrigation and Potassium on Soil Nutrients of Cinnamon Soil and Accumulation of Nutrients by Peanut	Fabaceae	C3	Drought	K2SO4									1.58		0.12	16	1.73		0.24	16	58.62		1.58	16	48.6		9.8	16
g393	Coupling Effects of Irrigation and Potassium on Soil Nutrients of Cinnamon Soil and Accumulation of Nutrients by Peanut	Fabaceae	C3	Drought	K2SO4									1.58		0.12	16	1.43		0.19	16	58.62		1.58	16	40.93		1.29	16
g394	Mechanism of Potassium Application for Increasing Physiological Tolerance of Kentucky Bluegrass under Drought Stress	Poaceae	C3	Salt	KNO3
g395	Mechanism of Potassium Application for Increasing Physiological Tolerance of Kentucky Bluegrass under Drought Stress	Poaceae	C3	Salt	KNO3
g396	Mechanism of Potassium Application for Increasing Physiological Tolerance of Kentucky Bluegrass under Drought Stress	Poaceae	C3	Salt	KNO3
g397	Mechanism of Potassium Application for Increasing Physiological Tolerance of Kentucky Bluegrass under Drought Stress	Poaceae	C3	Salt	KNO3
g398	Mechanism of Potassium Application for Increasing Physiological Tolerance of Kentucky Bluegrass under Drought Stress	Poaceae	C3	Salt	KNO3
g399	Mechanism of Potassium Application for Increasing Physiological Tolerance of Kentucky Bluegrass under Drought Stress	Poaceae	C3	Salt	KNO3
g400	Mechanism of Potassium Application for Increasing Physiological Tolerance of Kentucky Bluegrass under Drought Stress	Poaceae	C3	Salt	KNO3
g401	Mechanism of Potassium Application for Increasing Physiological Tolerance of Kentucky Bluegrass under Drought Stress	Poaceae	C3	Salt	KNO3
g402	Effects of potassium nutrition on carbohydrate and endogenous hormone contents of sweet potato under drought stress	Dioscoreaceae	C3	Drought	K2SO4																																	27049		56.7151	3	29014		48.6807	3
g403	Effects of potassium nutrition on carbohydrate and endogenous hormone contents of sweet potato under drought stress	Dioscoreaceae	C3	Drought	K2SO4																																	27049		56.7151	3	29597		49.6589	3
g404	Effects of potassium nutrition on carbohydrate and endogenous hormone contents of sweet potato under drought stress	Dioscoreaceae	C3	Drought	K2SO4																																	27049		56.7151	3	27625		46.3502	3
g405	Potassium Humate and Plant Growth-Promoting Microbes Jointly Mitigate Water Deficit Stress in Soybean Cultivated in Salt-Affected Soil	Fabaceae	C3	Drought	NA																																	1.87		0.08	3	1.69		0.04	3	12.7878		0.464336	3
g406	Arbuscular Mycorrhizal Fungus and Exogenous Potassium Application Improved Lycium barbarum Salt Tolerance	Solanaceae Juss.	C3	Salt	K2SO4																																									1.52185		0.246787	3
g407	Arbuscular Mycorrhizal Fungus and Exogenous Potassium Application Improved Lycium barbarum Salt Tolerance	Solanaceae Juss.	C3	Salt	K2SO4																																									1.52185		0.246787	3
g408	Combined effect of salicylic acid and potassium mitigates drought stress through the modulation of physio-biochemical attributes and key antioxidants in wheat	Poaceae	C3	Drought	KCl
g409	Combined effect of salicylic acid and potassium mitigates drought stress through the modulation of physio-biochemical attributes and key antioxidants in wheat	Poaceae	C3	Drought	KCl
g410	Potassium effect on the morphology, nutrition and production of Carthamus tinctorius L. under water deficiency and rehydration	Asteraceae Bercht.	C3	Drought	KCl																	37.4259		2.7376	4	40.6511		3.19341	4	1053.24		29.6639	4	988.662		123.594	3	912.114		35.6295	4	1083.14		42.7553	4
g411	Potassium effect on the morphology, nutrition and production of Carthamus tinctorius L. under water deficiency and rehydration	Asteraceae Bercht.	C3	Drought	KCl																	37.4259		2.7376	4	45.2771		2.59213	4	1053.24		29.6639	4	1283.44		54.9481	3	912.114		35.6295	4	2159.14		42.7553	4
g412	Potassium effect on the morphology, nutrition and production of Carthamus tinctorius L. under water deficiency and rehydration	Asteraceae Bercht.	C3	Drought	KCl																	37.4259		2.7376	4	26.0044		2.50346	4	1053.24		29.6639	4	682.705		54.6375	3	912.114		35.6295	4	1111.64		49.8812	4
g413	Potassium effect on the morphology, nutrition and production of Carthamus tinctorius L. under water deficiency and rehydration	Asteraceae Bercht.	C3	Drought	KCl																	37.4259		2.7376	4	35.6498		1.30923	4	1053.24		29.6639	4	992.856		54.389	3	912.114		35.6295	4	1211.4		12.547	4
g414	Tolerance to water deficiency in safflower (Carthamus tinctorius L.) modulated by potassium fertilization	Asteraceae Bercht.	C3	Drought	KCl																																									9.71279		0.469974	4
g415	Tolerance to water deficiency in safflower (Carthamus tinctorius L.) modulated by potassium fertilization	Asteraceae Bercht.	C3	Drought	KCl																																									9.71279		0.469974	4
g416	Tolerance to water deficiency in safflower (Carthamus tinctorius L.) modulated by potassium fertilization	Asteraceae Bercht.	C3	Drought	KCl																																									9.71279		0.469974	4
g417	Tolerance to water deficiency in safflower (Carthamus tinctorius L.) modulated by potassium fertilization	Asteraceae Bercht.	C3	Drought	KCl																																									9.71279		0.469974	4
g418	Optimizing irrigation amount and potassium rate to simultaneously improve tuber yield, water productivity and plant potassium accumulation of drip-fertigated potato in northwest China	Solanaceae Juss.	C3	Drought	NA																																	40.0738		4.19309	3	47.114		4.50424	3
g419	Optimizing irrigation amount and potassium rate to simultaneously improve tuber yield, water productivity and plant potassium accumulation of drip-fertigated potato in northwest China	Solanaceae Juss.	C3	Drought	NA																																	40.0738		4.19309	3	51.0516		2.09508	3
g420	Optimizing irrigation amount and potassium rate to simultaneously improve tuber yield, water productivity and plant potassium accumulation of drip-fertigated potato in northwest China	Solanaceae Juss.	C3	Drought	NA																																	40.0738		4.19309	3	48.3693		2.70371	3
g421	Optimizing irrigation amount and potassium rate to simultaneously improve tuber yield, water productivity and plant potassium accumulation of drip-fertigated potato in northwest China	Solanaceae Juss.	C3	Drought	NA																																	40.0738		4.19309	3	50.2323		5.10506	3
g422	Optimizing irrigation amount and potassium rate to simultaneously improve tuber yield, water productivity and plant potassium accumulation of drip-fertigated potato in northwest China	Solanaceae Juss.	C3	Drought	NA																																	40.0738		4.19309	3	58.676		3.00022	3
g423	Optimizing irrigation amount and potassium rate to simultaneously improve tuber yield, water productivity and plant potassium accumulation of drip-fertigated potato in northwest China	Solanaceae Juss.	C3	Drought	NA																																	40.0738		4.19309	3	53.5846		2.40818	3
g424	Effects of Potassium Addition on Physiological Characteristics and Grain Yield UnderDrought Stress Condition in Different Growth Stages of Rice	Poaceae	C3	Drought	KCl	7		0.0460323	3	7.6		0.0626256	3																	1219		22.7474	3	2178		46.5366	3									17.2115		0.6938	3
g425	Effects of Potassium Addition on Physiological Characteristics and Grain Yield UnderDrought Stress Condition in Different Growth Stages of Rice	Poaceae	C3	Drought	KCl	9.7		0.0637876	3	9.8		0.080754	3																	1585		29.5772	3	2577		55.0619	3									15.4947		0.952267	3
[truncated: 260 more columns]
